# Supplementary material for: Laboratory-based evaluation of the 4th-generation AlereTM HIV Combo rapid point-of-care test
Source: PLoS One. 2024 Feb 23;19(2):e0298912. doi: 10.1371/journal.pone.0298912 (PMC10889622; doi:10.1371/journal.pone.0298912)
Supplement: S5 Table — (XLSX) [file pone.0298912.s006.xlsx]

## Sheet: Sheet1
Age	Place of residence	Marital Status	Level of Education	Age at first sexual intercouse	Age Group	HIV/ART	Determine RDT	Unigold RDT	Alere Combo RDT Ab	Alere Combo Ag	Innotest Ag	Innotest re-run	Enzygnost Ag/Ab	HIV RNA quantification	Comments
28	Rural	Married	None	17	25 - 29	No	Neg	Neg	Neg	Neg	Neg	Neg	Neg	Not performed
24	Suburban	Single	None	17	20 - 24	No	Pos	Pos	Pos	Neg	Neg	Neg	Pos	Not performed
16	Rural	Married	None	15	15-19	No	Neg	Neg	Neg	Neg	Neg	Neg	Neg	Not performed
24	Rural	Married	Higher education	18	20 - 24	No	Neg	Neg	Neg	Neg	Neg	Neg	Neg	Not performed
30	Rural	Cohabiting	Secondary School	17	30 - 34	No	Pos	Pos	Pos	Neg	Neg	Neg	Pos	Not performed
21	Rural	Cohabiting	Secondary School	17	20 - 24	No	Neg	Neg	Neg	Neg	Neg	Neg	Neg	Not performed
28	Rural	Cohabiting	Secondary School	Do not remember	25 - 29	No	Neg	Neg	Neg	Neg	Neg	Neg	Neg	Not performed
33	Rural	Cohabiting	Primary School	17	30 - 34	No	Pos	Pos	Pos	Neg	Neg	Neg	Pos	Not performed
35	Rural	Single	Primary School	18	35 -39	No	Pos	Pos	Pos	Neg	Neg	Neg	Pos	Not performed
52	Rural	Widow	Primary School	Do not remember	> = 50	No	Pos	Pos	Pos	Neg	Neg	Neg	Pos	Not performed
23	Suburban	Single	Secondary School	22	20 - 24	No	Neg	Neg	Neg	Neg	Neg	Neg	Neg	Not performed
23	Suburban	Single	Secondary School	21	20 - 24	No	Pos	Pos	Pos	Neg	Neg	Neg	Pos	Not performed
25	Rural	Single	Secondary School	18	25 - 29	No	Pos	Pos	Pos	Neg	Neg	Neg	Pos	Not performed
42	Rural	Single	None	Do not remember	40 - 44	No	Pos	Pos	Pos	Neg	Neg	Neg	Pos	Not performed
30	Rural	Single	Secondary School	20	30 - 34	No	Pos	Pos	Pos	Neg	Neg	Neg	Pos	Not performed
42	Rural	Cohabiting	Primary School	Do not remember	40 - 44	No	Neg	Neg	Neg	Neg	Neg	Neg	Neg	Not performed
19	Rural	Single	Secondary School	17	15-19	No	Neg	Neg	Neg	Neg	Neg	Neg	Neg	Not performed
26	Rural	Single	Higher education	18	25 - 29	No	Neg	Neg	Neg	Neg	Neg	Neg	Neg	Not performed
24	Suburban	Cohabiting	Secondary School	14	20 - 24	No	Pos	Pos	Pos	Neg	Neg	Neg	Pos	Not performed
32	Rural	Cohabiting	Primary School	18	30 - 34	No	Pos	Pos	Pos	Neg	Neg	Neg	Pos	Not performed
20	Rural	Single	Secondary School	16	20 - 24	No	Neg	Neg	Neg	Neg	Neg	Neg	Neg	Not performed
24	Rural	Cohabiting	Secondary School	18	20 - 24	No	Neg	Neg	Neg	Neg	Neg	Neg	Neg	Not performed
25	Rural	Cohabiting	Secondary School	16	25 - 29	No	Neg	Neg	Neg	Neg	Neg	Neg	Neg	Not performed
21	Rural	Single	Secondary School	17	20 - 24	No	Neg	Neg	Neg	Neg	Neg	Neg	Neg	Not performed
20	Suburban	Single	Secondary School	17	20 - 24	No	Neg	Neg	Neg	Neg	Neg	Neg	Neg	Not performed
22	Rural	Cohabiting	Secondary School	16	20 - 24	No	Neg	Neg	Neg	Neg	Neg	Neg	Neg	Not performed
38	Rural	Cohabiting	Primary School	20	35 -39	No	Pos	Pos	Pos	Neg	Neg	Neg	Pos	Not performed
24	Rural	Cohabiting	Secondary School	16	20 - 24	No	Neg	Neg	Neg	Neg	Neg	Neg	Neg	Not performed
25	Suburban	Single	Secondary School	16	25 - 29	No	Neg	Neg	Neg	Neg	Neg	Neg	Neg	Not performed
36	Suburban	Single	Primary School	18	35 -39	No	Pos	Pos	Pos	Neg	Neg	Neg	Pos	Not performed
19	Rural	Single	Secondary School	18	15-19	No	Neg	Neg	Neg	Neg	Neg	Neg	Neg	Not performed
62	Suburban	Widow	Primary School	15	> = 50	No	Pos	Pos	Pos	Neg	Neg	Neg	Pos	Not performed
20	Rural	Single	Secondary School	16	20 - 24	No	Neg	Neg	Neg	Neg	Neg	Neg	Neg	Not performed
49	Rural	Married	Secondary School	15	45 - 49	No	Neg	Neg	Neg	Neg	Neg	Neg	Neg	Not performed
19	Rural	Single	Secondary School	18	15-19	No	Neg	Neg	Neg	Neg	Neg	Neg	Neg	Not performed
21	Suburban	Single	Secondary School	18	20 - 24	No	Neg	Neg	Neg	Neg	Neg	Neg	Neg	Not performed
30	Rural	Single	None	Do not remember	30 - 34	No	Pos	Pos	Pos	Neg	Neg	Neg	Pos	Not performed
29	Suburban	Cohabiting	Higher education	21	25 - 29	No	Neg	Neg	Neg	Neg	Neg	Neg	Neg	Not performed
30	Rural	Single	Primary School	20	30 - 34	No	Neg	Neg	Neg	Neg	Neg	Neg	Neg	Not performed
18	Rural	Single	Secondary School	17	15-19	No	Neg	Neg	Neg	Neg	Neg	Neg	Neg	Not performed
31	Rural	Cohabiting	Secondary School	17	30 - 34	No	Pos	Pos	Pos	Neg	Neg	Neg	Pos	Not performed
24	Rural	Cohabiting	Secondary School	16	20 - 24	No	Pos	Pos	Pos	Neg	Neg	Neg	Pos	Not performed
38	Rural	Divorced/Separeted	Primary School	18	35 -39	No	Neg	Neg	Neg	Neg	Neg	Neg	Neg	Not performed
24	Rural	Cohabiting	Secondary School	15	20 - 24	No	Neg	Neg	Neg	Neg	Neg	Neg	Neg	Not performed
23	Rural	Single	Secondary School	16	20 - 24	No	Neg	Neg	Neg	Neg	Neg	Neg	Neg	Not performed
22	Suburban	Single	Primary School	18	20 - 24	No	Neg	Neg	Neg	Neg	Neg	Neg	Neg	Not performed
19	Rural	Single	Secondary School	17	15-19	No	Neg	Neg	Neg	Neg	Neg	Neg	Neg	Not performed
28	Rural	Cohabiting	Primary School	17	25 - 29	No	Neg	Neg	Neg	Neg	Neg	Neg	Neg	Not performed
28	Rural	Single	Secondary School	15	25 - 29	No	Pos	Pos	Pos	Neg	Neg	Neg	Pos	Not performed
20	Rural	Single	Secondary School	18	20 - 24	No	Neg	Neg	Neg	Neg	Neg	Neg	Neg	Not performed
39	Suburban	Cohabiting	Primary School	21	35 -39	No	Pos	Pos	Pos	Neg	Neg	Neg	Pos	Not performed
21	Rural	Single	Higher education	18	20 - 24	No	Neg	Neg	Neg	Neg	Neg	Neg	Neg	Not performed
38	Rural	Single	Secondary School	16	35 -39	No	Pos	Pos	Pos	Neg	Neg	Neg	Pos	Not performed
31	Rural	Single	Primary School	16	30 - 34	No	Pos	Pos	Pos	Neg	Neg	Neg	Pos	Not performed
18	Rural	Single	Secondary School	15	15-19	No	Neg	Neg	Neg	Neg	Neg	Neg	Neg	Not performed
22	Rural	Single	Secondary School	15	20 - 24	No	Neg	Neg	Neg	Neg	Neg	Neg	Neg	Not performed
33	Rural	Single	Primary School	18	30 - 34	No	Pos	Pos	Pos	Neg	Neg	Neg	Pos	Not performed
34	Rural	Cohabiting	Primary School	Do not remember	30 - 34	No	Pos	Pos	Pos	Neg	Neg	Neg	Pos	Not performed
20	Rural	Single	Secondary School	19	20 - 24	No	Neg	Neg	Neg	Neg	Neg	Neg	Neg	Not performed
19	Suburban	Cohabiting	Secondary School	17	15-19	No	Neg	Neg	Neg	Neg	Neg	Neg	Neg	Not performed
27	Rural	Single	Primary School	Do not remember	25 - 29	No	Pos	Pos	Pos	Neg	Neg	Neg	Pos	Not performed
39	Rural	Cohabiting	Secondary School	18	35 -39	No	Pos	Pos	Pos	Neg	Neg	Neg	Pos	Not performed
20	Rural	Single	Secondary School	16	20 - 24	No	Neg	Neg	Neg	Neg	Neg	Neg	Neg	Not performed
20	Suburban	Cohabiting	Secondary School	Do not remember	20 - 24	No	Neg	Neg	Neg	Neg	Neg	Neg	Neg	Not performed
37	Rural	Cohabiting	Secondary School	17	35 -39	No	Neg	Neg	Neg	Neg	Neg	Neg	Neg	Not performed
32	Rural	Cohabiting	Secondary School	17	30 - 34	No	Neg	Neg	Neg	Neg	Neg	Neg	Neg	Not performed
16	Rural	Single	Secondary School	16	15-19	No	Neg	Neg	Neg	Neg	Neg	Neg	Neg	Not performed
26	Rural	Single	Primary School	15	25 - 29	No	Pos	Pos	Pos	Neg	Neg	Neg	Pos	Not performed
42	Suburban	Widow	Primary School	19	40 - 44	No	Pos	Pos	Pos	Neg	Neg	Neg	Pos	Not performed
42	Suburban	Married	Primary School	19	40 - 44	No	Pos	Pos	Pos	Neg	Neg	Neg	Pos	Not performed
18	Rural	Cohabiting	Secondary School	15	15-19	No	Neg	Neg	Neg	Neg	Neg	Neg	Neg	Not performed
35	Suburban	Single	Secondary School	21	35 -39	No	Pos	Pos	Pos	Neg	Neg	Neg	Pos	Not performed
18	Suburban	Single	Secondary School	16	15-19	No	Neg	Neg	Neg	Neg	Neg	Neg	Neg	Not performed
17	Suburban	Single	Secondary School	16	15-19	No	Neg	Neg	Neg	Neg	Neg	Neg	Neg	Not performed
19	Rural	Single	Secondary School	17	15-19	No	Neg	Neg	Neg	Neg	Neg	Neg	Neg	Not performed
20	Rural	Cohabiting	Secondary School	15	20 - 24	No	Neg	Neg	Neg	Neg	Neg	Neg	Neg	Not performed
19	Rural	Single	Secondary School	15	15-19	No	Neg	Neg	Neg	Neg	Neg	Neg	Neg	Not performed
14	Rural	Single	Secondary School	14	< 15	No	Neg	Neg	Neg	Neg	Neg	Neg	Neg	Not performed
39	Rural	Cohabiting	None	13	35 -39	No	Pos	Pos	Pos	Neg	Neg	Neg	Pos	Not performed
19	Suburban	Single	Secondary School	15	15-19	No	Neg	Neg	Neg	Neg	Neg	Neg	Neg	Not performed
34	Rural	Cohabiting	Primary School	16	30 - 34	No	Pos	Pos	Pos	Neg	Neg	Neg	Pos	Not performed
16	Rural	Single	Secondary School	15	15-19	No	Neg	Neg	Neg	Neg	Neg	Neg	Neg	Not performed
22	Rural	Single	Secondary School	16	20 - 24	No	Neg	Neg	Neg	Neg	Neg	Neg	Neg	Not performed
32	Rural	Cohabiting	None	18	30 - 34	No	Neg	Neg	Neg	Neg	Neg	Neg	Neg	Not performed
23	Suburban	Cohabiting	Secondary School	17	20 - 24	No	Pos	Pos	Pos	Neg	Pos	Neg	Pos	Not performed
18	Rural	Single	Secondary School	14	15-19	No	Neg	Neg	Neg	Neg	Neg	Neg	Neg	Not performed
26	Rural	Single	Secondary School	16	25 - 29	No	Neg	Neg	Neg	Neg	Neg	Neg	Neg	Not performed
40	Rural	Single	Secondary School	22	40 - 44	No	Neg	Neg	Neg	Neg	Pos	Pos	Neg	No HIV RNA detected
20	Rural	Cohabiting	Secondary School	17	20 - 24	No	Neg	Neg	Neg	Neg	Neg	Neg	Neg	Not performed
19	Suburban	Single	Secondary School	16	15-19	No	Neg	Neg	Neg	Neg	Neg	Neg	Neg	Not performed
19	Rural	Cohabiting	Primary School	16	15-19	No	Neg	Neg	Neg	Neg	Neg	Neg	Neg	Not performed
22	Rural	Single	Secondary School	16	20 - 24	No	Neg	Neg	Neg	Neg	Neg	Neg	Neg	Not performed
17	Rural	Single	Secondary School	13	15-19	No	Neg	Neg	Neg	Neg	Neg	Neg	Neg	Not performed
23	Rural	Single	Secondary School	19	20 - 24	No	Pos	Pos	Pos	Neg	Neg	Neg	Pos	Not performed
21	Rural	Single	Secondary School	15	20 - 24	No	Neg	Neg	Neg	Neg	Neg	Neg	Neg	Not performed
21	Rural	Single	Secondary School	14	20 - 24	No	Neg	Neg	Neg	Neg	Neg	Neg	Neg	Not performed
18	Suburban	Cohabiting	Secondary School	16	15-19	No	Neg	Neg	Neg	Neg	Neg	Neg	Neg	Not performed
21	Suburban	Single	Primary School	18	20 - 24	No	Neg	Neg	Neg	Neg	Neg	Neg	Neg	Not performed
18	Rural	Single	Secondary School	16	15-19	No	Neg	Neg	Neg	Neg	Neg	Neg	Neg	Not performed
19	Rural	Single	Secondary School	18	15-19	No	Neg	Neg	Neg	Neg	Neg	Neg	Neg	Not performed
19	Rural	Single	Secondary School	18	15-19	No	Neg	Neg	Neg	Neg	Neg	Neg	Neg	Not performed
18	Rural	Single	Secondary School	18	15-19	No	Neg	Neg	Neg	Neg	Neg	Neg	Neg	Not performed
20	Rural	Cohabiting	Secondary School	15	20 - 24	No	Neg	Neg	Neg	Neg	Neg	Neg	Neg	Not performed
19	Rural	Cohabiting	Secondary School	17	15-19	No	Neg	Neg	Neg	Neg	Neg	Neg	Neg	Not performed
26	Rural	Divorced/Separeted	Secondary School	18	25 - 29	No	Neg	Neg	Neg	Neg	Neg	Neg	Neg	Not performed
25	Rural	Cohabiting	Secondary School	18	25 - 29	No	Neg	Neg	Neg	Neg	Neg	Neg	Neg	Not performed
50	Suburban	Cohabiting	Higher education	18	> = 50	No	Neg	Neg	Neg	Neg	Neg	Neg	Neg	Not performed
38	Suburban	Single	Higher education	20	35 -39	No	Pos	Pos	Pos	Neg	Neg	Neg	Pos	Not performed
26	Suburban	Cohabiting	Secondary School	17	25 - 29	No	Pos	Pos	Pos	Neg	Pos	Pos	Pos	HIV RNA detected	36925 copies/ml
20	Rural	Single	Secondary School	18	20 - 24	No	Neg	Neg	Neg	Neg	Neg	Neg	Neg	Not performed
21	Rural	Cohabiting	Secondary School	18	20 - 24	No	Neg	Neg	Neg	Neg	Neg	Neg	Neg	Not performed
26	Suburban	Single	Secondary School	18	25 - 29	No	Neg	Neg	Neg	Neg	Neg	Neg	Neg	Not performed
21	Rural	Cohabiting	Primary School	18	20 - 24	No	Neg	Neg	Neg	Neg	Neg	Neg	Neg	Not performed
20	Rural	Single	Secondary School	17	20 - 24	No	Neg	Neg	Neg	Neg	Neg	Neg	Neg	Not performed
18	Rural	Single	Secondary School	17	15-19	No	Neg	Neg	Neg	Neg	Neg	Neg	Neg	Not performed
22	Rural	Single	Secondary School	17	20 - 24	No	Neg	Neg	Neg	Neg	Neg	Neg	Neg	Not performed
37	Suburban	Married	Primary School	18	35 -39	No	Neg	Neg	Neg	Neg	Neg	Neg	Neg	Not performed
17	Rural	Single	Secondary School	16	15-19	No	Neg	Neg	Neg	Neg	Neg	Neg	Neg	Not performed
22	Rural	Single	Secondary School	18	20 - 24	No	Neg	Neg	Neg	Neg	Neg	Neg	Neg	Not performed
16	Rural	Single	Primary School	12	15-19	No	Neg	Neg	Neg	Neg	Neg	Neg	Neg	Not performed
48	Rural	Single	Secondary School	23	45 - 49	No	Neg	Neg	Neg	Neg	Neg	Neg	Neg	Not performed
23	Rural	Cohabiting	Secondary School	18	20 - 24	No	Neg	Neg	Neg	Neg	Neg	Neg	Neg	Not performed
30	Rural	Cohabiting	Primary School	Do not remember	30 - 34	No	Pos	Pos	Pos	Neg	Neg	Neg	Pos	Not performed
22	Rural	Single	Secondary School	16	20 - 24	No	Neg	Neg	Neg	Neg	Neg	Neg	Neg	Not performed
22	Rural	Single	Higher education	20	20 - 24	No	Neg	Neg	Neg	Neg	Neg	Neg	Neg	Not performed
20	Suburban	Single	Secondary School	17	20 - 24	No	Neg	Neg	Neg	Neg	Neg	Neg	Neg	Not performed
16	Rural	Single	Secondary School	15	15-19	No	Neg	Neg	Neg	Neg	Neg	Neg	Neg	Not performed
22	Suburban	Single	Secondary School	19	20 - 24	No	Neg	Neg	Neg	Neg	Neg	Neg	Neg	Not performed
20	Rural	Cohabiting	Secondary School	17	20 - 24	No	Neg	Neg	Neg	Neg	Neg	Neg	Neg	Not performed
17	Rural	Single	Secondary School	15	15-19	No	Neg	Neg	Neg	Neg	Neg	Neg	Neg	Not performed
21	Rural	Single	Secondary School	18	20 - 24	No	Neg	Neg	Neg	Neg	Neg	Neg	Neg	Not performed
20	Rural	Single	Secondary School	16	20 - 24	No	Neg	Neg	Neg	Neg	Neg	Neg	Neg	Not performed
21	Suburban	Cohabiting	Secondary School	19	20 - 24	No	Neg	Neg	Neg	Neg	Neg	Neg	Neg	Not performed
43	Rural	Divorced/Separeted	Higher education	18	40 - 44	No	Neg	Neg	Neg	Neg	Neg	Neg	Neg	Not performed
26	Rural	Cohabiting	Secondary School	17	25 - 29	No	Pos	Pos	Pos	Neg	Neg	Neg	Pos	Not performed
24	Suburban	Single	Higher education	19	20 - 24	No	Neg	Neg	Neg	Neg	Neg	Neg	Neg	Not performed
17	Rural	Single	Secondary School	14	15-19	No	Neg	Neg	Neg	Neg	Neg	Neg	Neg	Not performed
17	Rural	Single	Secondary School	15	15-19	No	Neg	Neg	Neg	Neg	Neg	Neg	Neg	Not performed
18	Rural	Single	Secondary School	17	15-19	No	Neg	Neg	Neg	Neg	Neg	Neg	Neg	Not performed
24	Rural	Divorced/Separeted	Primary School	17	20 - 24	No	Pos	Pos	Pos	Neg	Neg	Neg	Pos	Not performed
40	Rural	Cohabiting	Secondary School	Do not remember	40 - 44	No	Pos	Pos	Pos	Neg	Neg	Neg	Pos	Not performed
26	Rural	Single	Secondary School	17	25 - 29	No	Neg	Neg	Neg	Neg	Neg	Neg	Neg	Not performed
17	Suburban	Single	Secondary School	16	15-19	No	Neg	Neg	Neg	Neg	Neg	Neg	Neg	Not performed
25	Rural	Cohabiting	Secondary School	20	25 - 29	No	Pos	Pos	Pos	Neg	Neg	Neg	Pos	Not performed
22	Rural	Single	Secondary School	15	20 - 24	No	Neg	Neg	Neg	Neg	Neg	Neg	Neg	Not performed
19	Rural	Single	Secondary School	15	15-19	No	Neg	Neg	Neg	Neg	Neg	Neg	Neg	Not performed
38	Rural	Single	Secondary School	20	35 -39	No	Neg	Neg	Neg	Neg	Neg	Neg	Neg	Not performed
17	Rural	Single	Secondary School	15	15-19	No	Neg	Neg	Neg	Neg	Neg	Neg	Neg	Not performed
17	Rural	Single	Secondary School	15	15-19	No	Neg	Neg	Neg	Neg	Neg	Neg	Neg	Not performed
28	Rural	Cohabiting	Secondary School	18	25 - 29	No	Neg	Neg	Neg	Neg	Neg	Neg	Neg	Not performed
26	Rural	Cohabiting	Secondary School	Do not remember	25 - 29	No	Neg	Neg	Neg	Neg	Neg	Neg	Neg	Not performed
23	Rural	Cohabiting	Secondary School	16	20 - 24	No	Neg	Neg	Neg	Neg	Neg	Neg	Neg	Not performed
16	Rural	Single	Secondary School	16	15-19	No	Neg	Neg	Neg	Neg	Neg	Neg	Neg	Not performed
18	Rural	Single	Secondary School	16	15-19	No	Neg	Neg	Neg	Neg	Neg	Neg	Neg	Not performed
19	Rural	Single	Secondary School	18	15-19	No	Neg	Neg	Neg	Neg	Neg	Neg	Neg	Not performed
31	Rural	Married	Higher education	19	30 - 34	No	Neg	Neg	Neg	Neg	Neg	Neg	Neg	Not performed
21	Rural	Cohabiting	Secondary School	18	20 - 24	No	Neg	Neg	Neg	Neg	Neg	Neg	Neg	Not performed
20	Rural	Single	Secondary School	16	20 - 24	No	Neg	Neg	Neg	Neg	Neg	Neg	Neg	Not performed
21	Rural	Single	Secondary School	17	20 - 24	No	Neg	Neg	Neg	Neg	Neg	Neg	Neg	Not performed
17	Rural	Single	Secondary School	16	15-19	No	Neg	Neg	Neg	Neg	Neg	Neg	Neg	Not performed
20	Rural	Cohabiting	Primary School	14	20 - 24	No	Neg	Neg	Neg	Neg	Neg	Neg	Neg	Not performed
45	Rural	Cohabiting	None	Do not remember	45 - 49	No	Pos	Pos	Pos	Neg	Pos	Pos	Pos	HIV RNA detected	373515 copies/ml
17	Rural	Single	Secondary School	16	15-19	No	Neg	Neg	Neg	Neg	Neg	Neg	Neg	Not performed
23	Rural	Cohabiting	Secondary School	19	20 - 24	No	Neg	Neg	Neg	Neg	Neg	Neg	Neg	Not performed
20	Rural	Single	Higher education	17	20 - 24	No	Neg	Neg	Neg	Neg	Neg	Neg	Neg	Not performed
23	Rural	Single	Secondary School	17	20 - 24	No	Neg	Neg	Neg	Neg	Neg	Neg	Neg	Not performed
23	Rural	Cohabiting	Secondary School	19	20 - 24	No	Pos	Pos	Pos	Neg	Neg	Neg	Pos	Not performed
37	Rural	Cohabiting	Secondary School	15	35 -39	No	Neg	Neg	Neg	Neg	Neg	Neg	Neg	Not performed
20	Rural	Cohabiting	Primary School	14	20 - 24	No	Neg	Neg	Neg	Neg	Neg	Neg	Neg	Not performed
46	Rural	Widow	Secondary School	Do not remember	45 - 49	No	Pos	Pos	Pos	Neg	Neg	Neg	Pos	Not performed
29	Rural	Cohabiting	Secondary School	Do not remember	25 - 29	No	Neg	Neg	Neg	Neg	Neg	Neg	Neg	Not performed
20	Rural	Single	Secondary School	17	20 - 24	No	Neg	Neg	Neg	Neg	Neg	Neg	Neg	Not performed
30	Rural	Cohabiting	Secondary School	17	30 - 34	No	Neg	Neg	Neg	Neg	Neg	Neg	Neg	Not performed
37	Rural	Cohabiting	Primary School	17	35 -39	No	Neg	Neg	Neg	Neg	Neg	Neg	Neg	Not performed
22	Rural	Cohabiting	Secondary School	17	20 - 24	No	Neg	Neg	Neg	Neg	Neg	Neg	Neg	Not performed
18	Rural	Single	Secondary School	16	15-19	No	Neg	Neg	Neg	Neg	Neg	Neg	Neg	Not performed
19	Suburban	Single	Secondary School	15	15-19	No	Neg	Neg	Neg	Neg	Neg	Neg	Neg	Not performed
29	Suburban	Cohabiting	Secondary School	17	25 - 29	No	Neg	Neg	Neg	Neg	Neg	Neg	Neg	Not performed
43	Suburban	Cohabiting	Secondary School	14	40 - 44	No	Neg	Neg	Neg	Neg	Neg	Neg	Neg	Not performed
20	Rural	Single	Secondary School	16	20 - 24	No	Neg	Neg	Neg	Neg	Neg	Neg	Neg	Not performed
32	Rural	Cohabiting	Secondary School	16	30 - 34	No	Pos	Pos	Pos	Neg	Neg	Neg	Pos	Not performed
19	Rural	Single	Secondary School	17	15-19	No	Neg	Neg	Neg	Neg	Neg	Neg	Neg	Not performed
20	Suburban	Single	Higher education	18	20 - 24	No	Neg	Neg	Neg	Neg	Neg	Neg	Neg	Not performed
36	Rural	Widow	Secondary School	18	35 -39	No	Pos	Pos	Pos	Neg	Neg	Neg	Pos	Not performed
18	Rural	Single	Secondary School	17	15-19	No	Neg	Neg	Neg	Neg	Neg	Neg	Neg	Not performed
26	Rural	Cohabiting	Secondary School	18	25 - 29	No	Neg	Neg	Neg	Neg	Neg	Neg	Neg	Not performed
38	Rural	Cohabiting	Secondary School	17	35 -39	No	Neg	Neg	Neg	Neg	Neg	Neg	Neg	Not performed
46	Suburban	Widow	Secondary School	17	45 - 49	No	Pos	Pos	Pos	Neg	Neg	Neg	Pos	Not performed
19	Rural	Cohabiting	Secondary School	14	15-19	No	Pos	Pos	Pos	Neg	Neg	Neg	Pos	Not performed
19	Rural	Single	Secondary School	17	15-19	No	Neg	Neg	Neg	Neg	Neg	Neg	Neg	Not performed
39	Rural	Single	Secondary School	15	35 -39	No	Pos	Pos	Pos	Neg	Neg	Neg	Pos	Not performed
45	Rural	Cohabiting	Higher education	17	45 - 49	No	Neg	Neg	Neg	Neg	Neg	Neg	Neg	Not performed
23	Rural	Single	Secondary School	Do not remember	20 - 24	No	Neg	Neg	Neg	Neg	Neg	Neg	Neg	Not performed
18	Rural	Single	Secondary School	14	15-19	No	Pos	Pos	Pos	Neg	Neg	Neg	Pos	Not performed
55	Rural	Divorced/Separeted	Primary School	14	> = 50	No	Pos	Pos	Pos	Neg	Neg	Neg	Pos	Not performed
17	Rural	Single	Secondary School	16	15-19	No	Neg	Neg	Neg	Neg	Neg	Neg	Neg	Not performed
26	Suburban	Single	Secondary School	17	25 - 29	No	Neg	Neg	Neg	Neg	Neg	Neg	Neg	Not performed
40	Rural	Cohabiting	Primary School	17	40 - 44	No	Neg	Neg	Neg	Neg	Neg	Neg	Neg	Not performed
31	Rural	Cohabiting	Primary School	17	30 - 34	No	Pos	Pos	Pos	Neg	Neg	Neg	Pos	Not performed
18	Suburban	Single	Secondary School	15	15-19	No	Neg	Neg	Neg	Neg	Neg	Neg	Neg	Not performed
16	Rural	Single	Secondary School	15	15-19	No	Neg	Neg	Neg	Neg	Neg	Neg	Neg	Not performed
17	Rural	Single	Secondary School	15	15-19	No	Neg	Neg	Neg	Neg	Neg	Neg	Neg	Not performed
38	Rural	Cohabiting	None	16	35 -39	No	Pos	Pos	Pos	Neg	Neg	Neg	Pos	Not performed
19	Rural	Single	Secondary School	15	15-19	No	Neg	Neg	Neg	Neg	Neg	Neg	Neg	Not performed
40	Rural	Single	Higher education	18	40 - 44	No	Pos	Pos	Pos	Neg	Neg	Neg	Pos	Not performed
36	Urban	Cohabiting	Higher education	19	35 -39	No	Neg	Neg	Neg	Neg	Neg	Neg	Neg	Not performed
26	Suburban	Cohabiting	Higher education	17	25 - 29	No	Pos	Pos	Pos	Neg	Neg	Neg	Pos	Not performed
28	Suburban	Cohabiting	Higher education	17	25 - 29	No	Neg	Neg	Neg	Neg	Neg	Neg	Neg	Not performed
40	Rural	Cohabiting	Higher education	20	40 - 44	No	Neg	Neg	Neg	Neg	Neg	Neg	Neg	Not performed
34	Suburban	Married	Higher education	15	30 - 34	No	Neg	Neg	Neg	Neg	Neg	Neg	Neg	Not performed
24	Suburban	Cohabiting	Secondary School	16	20 - 24	No	Neg	Neg	Neg	Neg	Neg	Neg	Neg	Not performed
22	Suburban	Single	Higher education	18	20 - 24	No	Neg	Neg	Neg	Neg	Neg	Neg	Neg	Not performed
25	Suburban	Married	Higher education	23	25 - 29	No	Neg	Neg	Neg	Neg	Neg	Neg	Neg	Not performed
28	Rural	Married	Higher education	18	25 - 29	No	Neg	Neg	Neg	Neg	Neg	Neg	Neg	Not performed
26	Suburban	Single	Secondary School	18	25 - 29	No	Neg	Neg	Neg	Neg	Neg	Neg	Neg	Not performed
25	Suburban	Single	Higher education	24	25 - 29	No	Neg	Neg	Neg	Neg	Neg	Neg	Neg	Not performed
39	Urban	Cohabiting	Secondary School	18	35 -39	No	Neg	Neg	Neg	Neg	Neg	Neg	Neg	Not performed
25	Urban	Single	Higher education	17	25 - 29	No	Neg	Neg	Neg	Neg	Neg	Neg	Neg	Not performed
23	Suburban	Single	Higher education	19	20 - 24	No	Neg	Neg	Neg	Neg	Neg	Neg	Neg	Not performed
18	Suburban	Single	Higher education	18	15-19	No	Neg	Neg	Neg	Neg	Pos	Pos	Neg	No HIV RNA detected
22	Suburban	Single	Secondary School	17	20 - 24	No	Neg	Neg	Neg	Neg	Neg	Neg	Neg	Not performed
19	Rural	Single	Higher education	18	15-19	No	Neg	Neg	Neg	Neg	Neg	Neg	Neg	Not performed
32	Suburban	Cohabiting	Secondary School	17	30 - 34	No	Neg	Neg	Neg	Neg	Neg	Neg	Neg	Not performed
20	Suburban	Single	Higher education	19	20 - 24	No	Neg	Neg	Neg	Neg	Neg	Neg	Neg	Not performed
31	Rural	Cohabiting	Higher education	18	30 - 34	No	Neg	Neg	Neg	Neg	Neg	Neg	Neg	Not performed
24	Urban	Cohabiting	Higher education	18	20 - 24	No	Neg	Neg	Neg	Neg	Neg	Neg	Neg	Not performed
20	Suburban	Single	Higher education	17	20 - 24	No	Neg	Neg	Neg	Neg	Neg	Neg	Neg	Not performed
28	Rural	Cohabiting	Secondary School	18	25 - 29	No	Neg	Neg	Neg	Neg	Neg	Neg	Neg	Not performed
19	Suburban	Single	Secondary School	16	15-19	No	Neg	Neg	Neg	Neg	Neg	Neg	Neg	Not performed
24	Suburban	Single	Higher education	18	20 - 24	No	Neg	Neg	Neg	Neg	Neg	Neg	Neg	Not performed
33	Suburban	Single	Secondary School	18	30 - 34	No	Neg	Neg	Neg	Neg	Neg	Neg	Neg	Not performed
22	Suburban	Single	Secondary School	19	20 - 24	yes	Neg	Neg	Neg	Neg	Neg	Neg	Neg	Not performed
24	Rural	Single	Higher education	21	20 - 24	No	Neg	Neg	Neg	Neg	Neg	Neg	Neg	Not performed
22	Rural	Single	Secondary School	17	20 - 24	No	Pos	Pos	Pos	Neg	Neg	Neg	Pos	Not performed
37	Suburban	Cohabiting	Secondary School	16	35 -39	No	Pos	Pos	Pos	Neg	Neg	Neg	Pos	Not performed
21	Rural	Single	Higher education	16	20 - 24	No	Neg	Neg	Neg	Neg	Neg	Neg	Neg	Not performed
19	Rural	Single	Secondary School	17	15-19	No	Neg	Neg	Neg	Neg	Neg	Neg	Neg	Not performed
18	Rural	Cohabiting	Secondary School	15	15-19	No	Neg	Neg	Neg	Neg	Neg	Neg	Neg	Not performed
29	Rural	Cohabiting	Primary School	Do not remember	25 - 29	No	Neg	Neg	Neg	Neg	Neg	Neg	Neg	Not performed
22	Suburban	Single	Higher education	19	20 - 24	No	Neg	Neg	Neg	Neg	Neg	Neg	Neg	Not performed
24	Suburban	Single	Higher education	18	20 - 24	No	Neg	Neg	Neg	Neg	Neg	Neg	Neg	Not performed
28	Rural	Single	Secondary School	14	25 - 29	No	Neg	Neg	Neg	Neg	Neg	Neg	Neg	Not performed
37	Suburban	Cohabiting	Secondary School	17	35 -39	No	Neg	Neg	Neg	Neg	Neg	Neg	Neg	Not performed
19	Suburban	Single	Higher education	17	15-19	No	Neg	Neg	Neg	Neg	Neg	Neg	Neg	Not performed
42	Suburban	Cohabiting	Higher education	18	40 - 44	No	Pos	Pos	Pos	Neg	Neg	Neg	Pos	Not performed
18	Suburban	Single	Secondary School	17	15-19	No	Neg	Neg	Neg	Neg	Neg	Neg	Neg	Not performed
22	Suburban	Single	Higher education	21	20 - 24	No	Neg	Neg	Neg	Neg	Neg	Neg	Neg	Not performed
37	Rural	Cohabiting	Higher education	17	35 -39	No	Neg	Neg	Neg	Neg	Neg	Neg	Neg	Not performed
49	Suburban	Widow	Higher education	17	45 - 49	No	Neg	Neg	Neg	Neg	Neg	Neg	Neg	Not performed
35	Rural	Married	Secondary School	18	30 - 34	No	Neg	Neg	Neg	Neg	Neg	Neg	Neg	Not performed
21	Suburban	Single	Higher education	15	20 - 24	No	Neg	Neg	Neg	Neg	Neg	Neg	Neg	Not performed
32	Rural	Married	Higher education	Do not remember	30 - 34	No	Neg	Neg	Neg	Neg	Neg	Neg	Neg	Not performed
35	Rural	Cohabiting	Secondary School	18	35 -39	No	Neg	Neg	Neg	Neg	Neg	Neg	Neg	Not performed
28	Rural	Cohabiting	Secondary School	19	25 - 29	No	Pos	Pos	Pos	Neg	Neg	Neg	Pos	Not performed
47	Rural	Cohabiting	Higher education	16	45 - 49	No	Pos	Pos	Pos	Neg	Neg	Neg	Pos	Not performed
44	Rural	Married	Higher education	17	40 - 44	No	Neg	Neg	Neg	Neg	Neg	Neg	Neg	Not performed
50	Suburban	Married	Higher education	20	> = 50	No	Neg	Neg	Neg	Neg	Neg	Neg	Neg	Not performed
42	Rural	Married	Higher education	20	40 - 44	No	Neg	Neg	Neg	Neg	Neg	Neg	Neg	Not performed
34	Suburban	Single	Higher education	18	30 - 34	No	Neg	Neg	Neg	Neg	Neg	Neg	Neg	Not performed
21	Suburban	Married	Secondary School	18	20 - 24	No	Neg	Neg	Neg	Neg	Neg	Neg	Neg	Not performed
39	Rural	Single	Higher education	19	35 -39	No	Pos	Pos	Pos	Neg	Neg	Neg	Pos	Not performed
25	Suburban	Single	Higher education	18	25 - 29	No	Pos	Pos	Pos	Neg	Neg	Neg	Pos	Not performed
18	Rural	Single	Secondary School	15	15-19	No	Neg	Neg	Neg	Neg	Neg	Neg	Neg	Not performed
38	Suburban	Single	Secondary School	16	35 -39	No	Pos	Pos	Pos	Neg	Neg	Neg	Pos	Not performed
46	Rural	Cohabiting	Primary School	14	45 - 49	No	Pos	Pos	Pos	Neg	Neg	Neg	Pos	Not performed
22	Suburban	Single	Higher education	21	20 - 24	No	Neg	Neg	Neg	Neg	Neg	Neg	Neg	Not performed
36	Suburban	Cohabiting	Secondary School	18	35 -39	No	Neg	Neg	Neg	Neg	Neg	Neg	Neg	Not performed
34	Rural	Cohabiting	Secondary School	20	30 - 34	No	Neg	Neg	Neg	Neg	Neg	Neg	Neg	Not performed
24	Suburban	Single	Secondary School	15	20 - 24	No	Neg	Neg	Neg	Neg	Neg	Neg	Neg	Not performed
25	Suburban	Single	Higher education	18	25 - 29	No	Neg	Neg	Neg	Neg	Neg	Neg	Neg	Not performed
41	Rural	Divorced/Separeted	Secondary School	18	40 - 44	No	Neg	Neg	Neg	Neg	Neg	Neg	Neg	Not performed
24	Suburban	Cohabiting	Secondary School	16	20 - 24	No	Neg	Neg	Neg	Neg	Neg	Neg	Neg	Not performed
27	Rural	Single	Secondary School	16	25 - 29	No	Neg	Neg	Neg	Neg	Neg	Neg	Neg	Not performed
33	Urban	Married	Higher education	18	30 - 34	No	Neg	Neg	Neg	Neg	Neg	Neg	Neg	Not performed
30	Rural	Cohabiting	Higher education	17	30 - 34	No	Neg	Neg	Neg	Neg	Neg	Neg	Neg	Not performed
41	Rural	Single	Secondary School	15	40 - 44	No	Neg	Neg	Neg	Neg	Neg	Neg	Neg	Not performed
23	Suburban	Single	Higher education	18	20 - 24	No	Neg	Neg	Neg	Neg	Neg	Neg	Neg	Not performed
27	Rural	Cohabiting	Secondary School	17	25 - 29	No	Neg	Neg	Neg	Neg	Neg	Neg	Neg	Not performed
42	Rural	Married	Higher education	19	40 - 44	No	Pos	Pos	Pos	Neg	Neg	Neg	Pos	Not performed
31	Rural	Married	Higher education	15	30 - 34	No	Pos	Pos	Pos	Neg	Pos	Pos	Pos	HIV RNA detected	37586 copies/ml
29	Suburban	Single	Secondary School	18	25 - 29	No	Neg	Neg	Neg	Neg	Neg	Neg	Neg	Not performed
23	Urban	Single	Higher education	18	20 - 24	No	Neg	Neg	Neg	Neg	Neg	Neg	Neg	Not performed
21	Rural	Single	Higher education	16	20 - 24	No	Neg	Neg	Neg	Neg	Neg	Neg	Neg	Not performed
28	Rural	Married	Higher education	24	25 - 29	No	Neg	Neg	Neg	Neg	Neg	Neg	Neg	Not performed
36	Rural	Married	Higher education	16	35 -39	No	Neg	Neg	Neg	Neg	Neg	Neg	Neg	Not performed
24	Rural	Single	Higher education	18	20 - 24	No	Pos	Pos	Pos	Neg	Neg	Neg	Pos	Not performed
22	Suburban	Single	Higher education	17	20 - 24	No	Neg	Neg	Neg	Neg	Neg	Neg	Neg	Not performed
35	Rural	Single	Higher education	16	35 -39	No	Neg	Neg	Neg	Neg	Neg	Neg	Neg	Not performed
25	Rural	Single	Secondary School	20	25 - 29	No	Neg	Neg	Neg	Neg	Neg	Neg	Neg	Not performed
30	Rural	Married	Higher education	16	30 - 34	No	Neg	Neg	Neg	Neg	Neg	Neg	Neg	Not performed
25	Suburban	Cohabiting	Secondary School	18	25 - 29	No	Neg	Neg	Neg	Neg	Neg	Neg	Neg	Not performed
56	Rural	Married	Secondary School	17	> = 50	No	Neg	Neg	Neg	Neg	Neg	Neg	Neg	Not performed
24	Urban	Single	Higher education	20	20 - 24	No	Neg	Neg	Neg	Neg	Neg	Neg	Neg	Not performed
22	Rural	Single	Secondary School	19	20 - 24	No	Neg	Neg	Neg	Neg	Neg	Neg	Neg	Not performed
42	Suburban	Married	Secondary School	19	40 - 44	No	Pos	Pos	Pos	Neg	Neg	Neg	Pos	Not performed
36	Rural	Cohabiting	Higher education	17	35 -39	No	Neg	Neg	Neg	Neg	Neg	Neg	Neg	Not performed
37	Rural	Cohabiting	Higher education	20	35 -39	No	Neg	Neg	Neg	Neg	Neg	Neg	Neg	Not performed
32	Urban	Married	Higher education	17	30 - 34	No	Neg	Neg	Neg	Neg	Neg	Neg	Neg	Not performed
37	Rural	Single	Secondary School	20	35 -39	No	Neg	Neg	Neg	Neg	Neg	Neg	Neg	Not performed
28	Rural	Single	Secondary School	18	25 - 29	No	Neg	Neg	Neg	Neg	Neg	Neg	Neg	Not performed
31	Rural	Cohabiting	Higher education	17	30 - 34	No	Neg	Neg	Neg	Neg	Neg	Neg	Neg	Not performed
44	Urban	Married	Higher education	18	40 - 44	No	Neg	Neg	Neg	Neg	Neg	Neg	Neg	Not performed
46	Rural	Single	Secondary School	15	45 - 49	No	Pos	Pos	Pos	Neg	Neg	Neg	Pos	Not performed
22	Suburban	Cohabiting	Higher education	17	20 - 24	No	Neg	Neg	Neg	Neg	Neg	Neg	Neg	Not performed
18	Suburban	Single	Higher education	16	15-19	No	Neg	Neg	Neg	Neg	Neg	Neg	Neg	Not performed
35	Rural	Married	Secondary School	16	35 -39	No	Pos	Pos	Pos	Neg	Neg	Neg	Pos	Not performed
22	Suburban	Single	Higher education	20	20 - 24	No	Neg	Neg	Neg	Neg	Neg	Neg	Neg	Not performed
20	Rural	Single	Higher education	19	20 - 24	No	Neg	Neg	Neg	Neg	Neg	Neg	Neg	Not performed
48	Rural	Married	Higher education	19	45 - 49	No	Neg	Neg	Neg	Neg	Neg	Neg	Neg	Not performed
45	Suburban	Cohabiting	Secondary School	17	45 - 49	No	Pos	Pos	Pos	Neg	Neg	Neg	Pos	Not performed
36	Rural	Married	Secondary School	15	35 -39	No	Neg	Neg	Neg	Neg	Neg	Neg	Neg	Not performed
46	Rural	Married	Secondary School	18	45 - 49	No	Neg	Neg	Neg	Neg	Neg	Neg	Neg	Not performed
21	Suburban	Cohabiting	Secondary School	17	20 - 24	No	Neg	Neg	Neg	Neg	Neg	Neg	Neg	Not performed
40	Rural	Married	Primary School	9	40 - 44	No	Neg	Neg	Neg	Neg	Neg	Neg	Neg	Not performed
23	Suburban	Single	Higher education	19	20 - 24	No	Neg	Neg	Neg	Neg	Neg	Neg	Neg	Not performed
45	Rural	Single	Secondary School	15	45 - 49	No	Pos	Pos	Pos	Neg	Neg	Neg	Pos	Not performed
51	Suburban	Cohabiting	Secondary School	21	> = 50	No	Neg	Neg	Neg	Neg	Neg	Neg	Neg	Not performed
39	Suburban	Cohabiting	Higher education	22	35 -39	No	Neg	Neg	Neg	Neg	Neg	Neg	Neg	Not performed
41	Rural	Cohabiting	Higher education	15	40 - 44	No	Neg	Neg	Neg	Neg	Neg	Neg	Neg	Not performed
53	Suburban	Cohabiting	Higher education	17	> = 50	No	Neg	Neg	Neg	Neg	Pos	Pos	Neg	No HIV RNA detected
20	Rural	Single	Higher education	19	20 - 24	No	Neg	Neg	Neg	Neg	Neg	Neg	Neg	Not performed
19	Suburban	Single	Secondary School	16	15-19	No	Neg	Neg	Neg	Neg	Pos	Pos	Neg	No HIV RNA detected
27	Suburban	Cohabiting	Higher education	19	25 - 29	No	Neg	Neg	Neg	Neg	Neg	Neg	Neg	Not performed
23	Urban	Single	Higher education	16	20 - 24	No	Neg	Neg	Neg	Neg	Neg	Neg	Neg	Not performed
19	Suburban	Single	Secondary School	15	15-19	No	Neg	Neg	Neg	Neg	Neg	Neg	Neg	Not performed
20	Rural	Single	Higher education	18	20 - 24	No	Neg	Neg	Neg	Neg	Neg	Neg	Neg	Not performed
37	Rural	Cohabiting	Primary School	15	35 -39	No	Neg	Neg	Neg	Neg	Neg	Neg	Neg	Not performed
18	Rural	Single	Higher education	16	15-19	No	Neg	Neg	Neg	Neg	Neg	Neg	Neg	Not performed
25	Suburban	Single	Higher education	13	25 - 29	No	Neg	Neg	Neg	Neg	Neg	Neg	Neg	Not performed
23	Rural	Single	Higher education	17	20 - 24	No	Neg	Neg	Neg	Neg	Neg	Neg	Neg	Not performed
58	Suburban	Single	Secondary School	19	> = 50	No	Neg	Neg	Neg	Neg	Neg	Neg	Neg	Not performed
38	Suburban	Single	Secondary School	19	35 -39	No	Pos	Pos	Pos	Neg	Neg	Neg	Pos	Not performed
47	Rural	Married	Higher education	14	45 - 49	No	Pos	Pos	Pos	Neg	Pos	Pos	Pos	HIV RNA detected	1664 copies/ml
30	Rural	Single	Higher education	17	30 - 34	No	Pos	Pos	Pos	Neg	Neg	Neg	Pos	Not performed
31	Rural	Single	Higher education	18	30 - 34	No	Neg	Neg	Neg	Neg	Neg	Neg	Neg	Not performed
28	Suburban	Single	Secondary School	22	25 - 29	No	Neg	Neg	Neg	Neg	Neg	Neg	Neg	Not performed
17	Suburban	Single	Secondary School	17	15-19	No	Neg	Neg	Neg	Neg	Neg	Neg	Neg	Not performed
18	Suburban	Single	Secondary School	18	15-19	No	Neg	Neg	Neg	Neg	Neg	Neg	Neg	Not performed
25	Suburban	Single	Higher education	17	25 - 29	No	Neg	Neg	Neg	Neg	Neg	Neg	Neg	Not performed
39	Rural	Widow	Higher education	17	35 -39	No	Pos	Pos	Pos	Neg	Neg	Neg	Pos	Not performed
32	Suburban	Cohabiting	Secondary School	22	30 - 34	No	Neg	Neg	Neg	Neg	Neg	Neg	Neg	Not performed
24	Suburban	Single	Secondary School	16	20 - 24	No	Neg	Neg	Neg	Neg	Neg	Neg	Neg	Not performed
21	Suburban	Single	Secondary School	18	20 - 24	No	Neg	Neg	Neg	Neg	Neg	Neg	Neg	Not performed
41	Rural	Single	Secondary School	18	40 - 44	No	Neg	Neg	Neg	Neg	Neg	Neg	Neg	Not performed
31	Rural	Married	Secondary School	15	30 - 34	No	Neg	Neg	Neg	Neg	Neg	Neg	Neg	Not performed
31	Suburban	Married	Higher education	19	30 - 34	No	Neg	Neg	Neg	Neg	Neg	Neg	Neg	Not performed
34	Rural	Cohabiting	Higher education	17	30 - 34	No	Neg	Neg	Neg	Neg	Neg	Neg	Neg	Not performed
21	Rural	Single	Secondary School	17	20 - 24	No	Neg	Neg	Neg	Neg	Neg	Neg	Neg	Not performed
23	Rural	Single	Higher education	16	20 - 24	No	Neg	Neg	Neg	Neg	Neg	Neg	Neg	Not performed
19	Rural	Single	Higher education	16	15-19	No	Neg	Neg	Neg	Neg	Neg	Neg	Neg	Not performed
55	Suburban	Single	Secondary School	15	> = 50	No	Neg	Neg	Neg	Neg	Neg	Neg	Neg	Not performed
47	Rural	Cohabiting	Secondary School	18	45 - 49	No	Neg	Neg	Neg	Neg	Neg	Neg	Neg	Not performed
41	Suburban	Single	Higher education	17	40 - 44	No	Pos	Pos	Pos	Neg	Neg	Neg	Pos	Not performed
33	Suburban	Single	Higher education	19	30 - 34	No	Neg	Neg	Neg	Neg	Neg	Neg	Neg	Not performed
54	Suburban	Cohabiting	Primary School	18	> = 50	No	Neg	Neg	Neg	Neg	Neg	Neg	Neg	Not performed
29	Suburban	Cohabiting	Secondary School	18	25 - 29	No	Neg	Neg	Neg	Neg	Neg	Neg	Neg	Not performed
45	Suburban	Cohabiting	Higher education	21	45 - 49	No	Neg	Neg	Neg	Neg	Neg	Neg	Neg	Not performed
40	Urban	Cohabiting	Primary School	17	40 - 44	No	Neg	Neg	Neg	Neg	Neg	Neg	Neg	Not performed
49	Others	Cohabiting	Primary School	18	45 - 49	No	Neg	Neg	Neg	Neg	Neg	Neg	Neg	Not performed
25	Suburban	Single	Secondary School	16	25 - 29	No	Neg	Neg	Neg	Neg	Neg	Neg	Neg	Not performed
21	Suburban	Single	Secondary School	17	20 - 24	No	Neg	Neg	Neg	Neg	Neg	Neg	Neg	Not performed
55	Rural	Single	Secondary School	Do not remember	> = 50	No	Neg	Neg	Neg	Neg	Neg	Neg	Neg	Not performed
45	Rural	Cohabiting	Primary School	18	45 - 49	No	Neg	Neg	Neg	Neg	Neg	Neg	Neg	Not performed
22	Rural	Single	Secondary School	19	20 - 24	No	Neg	Neg	Neg	Neg	Neg	Neg	Neg	Not performed
21	Urban	Single	Higher education	17	20 - 24	No	Neg	Neg	Neg	Neg	Neg	Neg	Neg	Not performed
34	Rural	Married	Secondary School	17	30 - 34	No	Neg	Neg	Neg	Neg	Neg	Neg	Neg	Not performed
39	Suburban	Cohabiting	Higher education	15	35 -39	No	Pos	Pos	Pos	Neg	Neg	Neg	Pos	Not performed
39	Suburban	Widow	Secondary School	17	35 -39	No	Pos	Pos	Pos	Neg	Neg	Neg	Pos	Not performed
22	Rural	Single	Higher education	17	20 - 24	No	Neg	Neg	Neg	Neg	Neg	Neg	Neg	Not performed
24	Rural	Married	Higher education	20	20 - 24	No	Neg	Neg	Neg	Neg	Neg	Neg	Neg	Not performed
23	Suburban	Single	Higher education	17	20 - 24	No	Neg	Neg	Neg	Neg	Neg	Neg	Neg	Not performed
39	Rural	Married	Higher education	17	35 -39	No	Neg	Neg	Neg	Neg	Neg	Neg	Neg	Not performed
23	Urban	Single	Higher education	15	20 - 24	No	Neg	Neg	Neg	Neg	Neg	Neg	Neg	Not performed
29	Rural	Cohabiting	Secondary School	16	25 - 29	No	Neg	Neg	Neg	Neg	Neg	Neg	Neg	Not performed
21	Rural	Cohabiting	Secondary School	18	20 - 24	No	Neg	Neg	Neg	Neg	Neg	Neg	Neg	Not performed
25	Rural	Cohabiting	Secondary School	16	25 - 29	No	Neg	Neg	Neg	Neg	Neg	Neg	Neg	Not performed
37	Suburban	Single	Secondary School	19	35 -39	No	Neg	Neg	Neg	Neg	Neg	Neg	Neg	Not performed
38	Suburban	Married	Secondary School	14	35 -39	No	Neg	Neg	Neg	Neg	Neg	Neg	Neg	Not performed
28	Rural	Single	Higher education	16	25 - 29	No	Neg	Neg	Neg	Neg	Neg	Neg	Neg	Not performed
23	Rural	Cohabiting	Higher education	17	20 - 24	No	Neg	Neg	Neg	Neg	Neg	Neg	Neg	Not performed
25	Urban	Single	Higher education	15	25 - 29	No	Neg	Neg	Neg	Neg	Neg	Neg	Neg	Not performed
32	Suburban	Cohabiting	Higher education	16	30 - 34	No	Pos	Pos	Pos	Neg	Neg	Neg	Pos	Not performed
28	Rural	Cohabiting	Secondary School	18	25 - 29	No	Neg	Neg	Neg	Neg	Neg	Neg	Neg	Not performed
32	Rural	Cohabiting	Secondary School	16	30 - 34	No	Neg	Neg	Neg	Neg	Neg	Neg	Neg	Not performed
23	Suburban	Cohabiting	Secondary School	14	20 - 24	No	Pos	Pos	Pos	Neg	Neg	Neg	Pos	Not performed
27	Suburban	Single	Primary School	16	25 - 29	No	Neg	Neg	Neg	Neg	Neg	Neg	Neg	Not performed
50	Rural	Married	Higher education	19	> = 50	No	Pos	Pos	Pos	Neg	Neg	Neg	Pos	Not performed
41	Rural	Divorced/Separeted	Secondary School	18	40 - 44	No	Neg	Neg	Neg	Neg	Neg	Neg	Neg	Not performed
25	Suburban	Single	Higher education	23	25 - 29	No	Neg	Neg	Neg	Neg	Neg	Neg	Neg	Not performed
29	Suburban	Cohabiting	Secondary School	18	25 - 29	No	Neg	Neg	Neg	Neg	Neg	Neg	Neg	Not performed
37	Suburban	Married	Higher education	20	35 -39	No	Neg	Neg	Neg	Neg	Neg	Neg	Neg	Not performed
24	Rural	Single	Secondary School	17	20 - 24	No	Neg	Neg	Neg	Neg	Neg	Neg	Neg	Not performed
37	Suburban	Cohabiting	Secondary School	Do not remember	35 -39	No	Neg	Neg	Neg	Neg	Neg	Neg	Neg	Not performed
26	Rural	Single	Secondary School	15	25 - 29	No	Neg	Neg	Neg	Neg	Neg	Neg	Neg	Not performed
32	Suburban	Single	Higher education	15	30 - 34	No	Neg	Neg	Neg	Neg	Pos	Pos	Neg	No HIV RNA detected
18	Rural	Single	Higher education	15	15-19	No	Neg	Neg	Neg	Neg	Neg	Neg	Neg	Not performed
36	Suburban	Married	Secondary School	17	35 -39	No	Neg	Neg	Neg	Neg	Neg	Neg	Neg	Not performed
40	Rural	Cohabiting	Higher education	15	40 - 44	No	Neg	Neg	Neg	Neg	Neg	Neg	Neg	Not performed
25	Rural	Cohabiting	Secondary School	17	25 - 29	No	Neg	Neg	Neg	Neg	Neg	Neg	Neg	Not performed
23	Rural	Cohabiting	Secondary School	17	20 - 24	No	Neg	Neg	Neg	Neg	Neg	Neg	Neg	Not performed
26	Rural	Single	Secondary School	17	25 - 29	No	Neg	Neg	Neg	Neg	Neg	Neg	Neg	Not performed
36	Rural	Single	Primary School	18	35 -39	No	Pos	Pos	Pos	Neg	Neg	Neg	Pos	Not performed
33	Suburban	Cohabiting	Higher education	17	30 - 34	No	Neg	Neg	Neg	Neg	Neg	Neg	Neg	Not performed
33	Suburban	Cohabiting	Primary School	16	30 - 34	No	Neg	Neg	Neg	Neg	Neg	Neg	Neg	Not performed
36	Rural	Single	Secondary School	19	35 -39	No	Neg	Neg	Neg	Neg	Neg	Neg	Neg	Not performed
38	Rural	Married	Secondary School	19	35 -39	No	Neg	Neg	Neg	Neg	Neg	Neg	Neg	Not performed
34	Rural	Single	Primary School	16	30 - 34	No	Neg	Neg	Neg	Neg	Neg	Neg	Neg	Not performed
30	Suburban	Cohabiting	Primary School	16	30 - 34	No	Neg	Neg	Neg	Neg	Neg	Neg	Neg	Not performed
43	Suburban	Cohabiting	Primary School	17	40 - 44	No	Neg	Neg	Neg	Neg	Neg	Neg	Neg	Not performed
21	Suburban	Single	Secondary School	17	20 - 24	Yes	Neg	Neg	Neg	Neg	Neg	Neg	Neg	Not performed
39	Rural	Married	Secondary School	18	35 -39	No	Pos	Pos	Pos	Neg	Neg	Neg	Pos	Not performed
41	Rural	Cohabiting	Higher education	24	40 - 44	No	Neg	Neg	Neg	Neg	Neg	Neg	Neg	Not performed
23	Suburban	Single	Higher education	16	20 - 24	No	Neg	Neg	Neg	Neg	Neg	Neg	Neg	Not performed
47	Suburban	Cohabiting	Secondary School	17	45 - 49	No	Neg	Neg	Neg	Neg	Neg	Neg	Neg	Not performed
32	Rural	Cohabiting	Secondary School	18	30 - 34	No	Neg	Neg	Neg	Neg	Neg	Neg	Neg	Not performed
22	Urban	Single	Higher education	17	20 - 24	No	Neg	Neg	Neg	Neg	Neg	Neg	Neg	Not performed
49	Suburban	Single	Secondary School	18	45 - 49	No	Pos	Pos	Pos	Neg	Neg	Neg	Pos	Not performed
37	Rural	Cohabiting	Secondary School	19	35 -39	No	Pos	Pos	Pos	Neg	Neg	Neg	Pos	Not performed
21	Rural	Single	Secondary School	18	20 - 24	No	Neg	Neg	Neg	Neg	Neg	Neg	Neg	Not performed
52	Rural	Married	Primary School	17	> = 50	No	Neg	Neg	Neg	Neg	Neg	Neg	Neg	Not performed
52	Rural	Single	Primary School	14	> = 50	No	Pos	Pos	Pos	Neg	Neg	Neg	Pos	Not performed
49	Rural	Married	Primary School	17	45 - 49	No	Neg	Neg	Neg	Neg	Neg	Neg	Neg	Not performed
53	Rural	Widow	Primary School	17	> = 50	No	Pos	Pos	Pos	Neg	Neg	Neg	Pos	Not performed
41	Rural	Cohabiting	Secondary School	17	40 - 44	No	Neg	Neg	Neg	Neg	Neg	Neg	Neg	Not performed
33	Suburban	Married	Higher education	18	30 - 34	No	Neg	Neg	Neg	Neg	Neg	Neg	Neg	Not performed
25	Urban	Single	Higher education	17	25 - 29	No	Neg	Neg	Neg	Neg	Neg	Neg	Neg	Not performed
55	Suburban	Married	Secondary School	23	> = 50	No	Neg	Neg	Neg	Neg	Neg	Neg	Neg	Not performed
34	Suburban	Single	Higher education	14	30 - 34	No	Pos	Pos	Pos	Neg	Neg	Neg	Pos	Not performed
44	Suburban	Single	Secondary School	20	40 - 44	No	Pos	Pos	Pos	Neg	Neg	Neg	Pos	Not performed
31	Suburban	Single	Secondary School	20	30 - 34	No	Neg	Neg	Neg	Neg	Neg	Neg	Neg	Not performed
63	Suburban	Married	Primary School	15	> = 50	No	Neg	Neg	Neg	Neg	Neg	Neg	Neg	Not performed
24	Suburban	Single	Higher education	18	20 - 24	No	Neg	Neg	Neg	Neg	Neg	Neg	Neg	Not performed
34	Suburban	Cohabiting	Secondary School	18	30 - 34	No	Neg	Neg	Neg	Neg	Neg	Neg	Neg	Not performed
24	Rural	Cohabiting	Secondary School	15	20 - 24	No	Neg	Neg	Neg	Neg	Neg	Neg	Neg	Not performed
25	Suburban	Single	Higher education	18	25 - 29	No	Neg	Neg	Neg	Neg	Neg	Neg	Neg	Not performed
50	Suburban	Married	Secondary School	20	> = 50	No	Neg	Neg	Neg	Neg	Neg	Neg	Neg	Not performed
21	Rural	Single	Secondary School	19	20 - 24	No	Neg	Neg	Neg	Neg	Neg	Neg	Neg	Not performed
25	Rural	Cohabiting	Secondary School	17	25 - 29	No	Neg	Neg	Neg	Neg	Neg	Neg	Neg	Not performed
22	Rural	Cohabiting	Secondary School	18	20 - 24	No	Neg	Neg	Neg	Neg	Neg	Neg	Neg	Not performed
39	Rural	Single	Higher education	14	35 -39	No	Neg	Neg	Neg	Neg	Neg	Neg	Neg	Not performed
51	Urban	Married	Higher education	22	> = 50	No	Neg	Neg	Neg	Neg	Neg	Neg	Neg	Not performed
21	Urban	Single	Higher education	16	20 - 24	No	Neg	Neg	Neg	Neg	Neg	Neg	Neg	Not performed
22	Suburban	Cohabiting	Higher education	17	20 - 24	No	Neg	Neg	Neg	Neg	Neg	Neg	Neg	Not performed
17	Suburban	Single	Secondary School	15	15-19	No	Neg	Neg	Neg	Neg	Neg	Neg	Neg	Not performed
19	Suburban	Cohabiting	Higher education	14	15-19	No	Neg	Neg	Neg	Neg	Neg	Neg	Neg	Not performed
42	Suburban	Single	Primary School	16	40 - 44	No	Neg	Neg	Neg	Neg	Neg	Neg	Neg	Not performed
33	Suburban	Single	Secondary School	16	30 - 34	No	Neg	Neg	Neg	Neg	Neg	Neg	Neg	Not performed
36	Suburban	Single	Secondary School	19	35 -39	No	Pos	Pos	Pos	Neg	Neg	Neg	Pos	Not performed
31	Suburban	Single	Higher education	18	30 - 34	No	Neg	Neg	Neg	Neg	Neg	Neg	Neg	Not performed
42	Suburban	Married	Higher education	18	40 - 44	No	Neg	Neg	Neg	Neg	Neg	Neg	Neg	Not performed
31	Rural	Single	Higher education	19	30 - 34	No	Neg	Neg	Neg	Neg	Neg	Neg	Neg	Not performed
34	Suburban	Single	Secondary School	19	30 - 34	No	Neg	Neg	Neg	Neg	Pos	Pos	Neg	HIV RNA detected	86 copies/ml
33	Suburban	Married	Higher education	19	30 - 34	No	Neg	Neg	Neg	Neg	Neg	Neg	Neg	Not performed
45	Urban	Single	Higher education	18	45 - 49	No	Neg	Neg	Neg	Neg	Neg	Neg	Neg	Not performed
32	Suburban	Cohabiting	Higher education	17	30 - 34	No	Neg	Neg	Neg	Neg	Neg	Neg	Neg	Not performed
25	Suburban	Cohabiting	Higher education	19	25 - 29	No	Pos	Pos	Pos	Neg	Neg	Neg	Pos	Not performed
48	Rural	Widow	Secondary School	16	45 - 49	No	Pos	Pos	Pos	Neg	Neg	Neg	Pos	Not performed
38	Urban	Cohabiting	Higher education	17	35 -39	No	Neg	Neg	Neg	Neg	Neg	Neg	Neg	Not performed
32	Suburban	Single	Secondary School	17	30 - 34	No	Neg	Neg	Neg	Neg	Neg	Neg	Neg	Not performed
22	Suburban	Single	Higher education	17	20 - 24	No	Neg	Neg	Neg	Neg	Pos	Neg	Neg	Not performed
29	Suburban	Married	Higher education	13	25 - 29	No	Neg	Neg	Neg	Neg	Neg	Neg	Neg	Not performed
38	Suburban	Single	Secondary School	14	35 -39	No	Neg	Neg	Neg	Neg	Neg	Neg	Neg	Not performed
58	Urban	Divorced/Separeted	Secondary School	18	> = 50	No	Neg	Neg	Neg	Neg	Neg	Neg	Neg	Not performed
47	Suburban	Widow	Primary School	22	45 - 49	No	Neg	Neg	Neg	Neg	Neg	Neg	Neg	Not performed
24	Rural	Cohabiting	Secondary School	18	20 - 24	No	Neg	Neg	Neg	Neg	Neg	Neg	Neg	Not performed
21	Rural	Single	Higher education	18	20 - 24	No	Neg	Neg	Neg	Neg	Pos	Neg	Neg	Not performed
24	Suburban	Single	Secondary School	18	20 - 24	No	Neg	Neg	Neg	Neg	Neg	Neg	Neg	Not performed
41	Suburban	Cohabiting	Secondary School	18	40 - 44	No	Neg	Neg	Neg	Neg	Neg	Neg	Neg	Not performed
32	Rural	Cohabiting	Higher education	18	30 - 34	No	Neg	Neg	Neg	Neg	Neg	Neg	Neg	Not performed
32	Rural	Cohabiting	Secondary School	19	30 - 34	No	Neg	Neg	Neg	Neg	Neg	Neg	Neg	Not performed
40	Suburban	Single	Higher education	17	40 - 44	No	Neg	Neg	Neg	Neg	Neg	Neg	Neg	Not performed
46	Suburban	Widow	None	40	45 - 49	No	Neg	Neg	Neg	Neg	Neg	Neg	Neg	Not performed
29	Suburban	Single	Higher education	16	25 - 29	No	Neg	Neg	Neg	Neg	Neg	Neg	Neg	Not performed
25	Urban	Married	Secondary School	17	25 - 29	No	Neg	Neg	Neg	Neg	Neg	Neg	Neg	Not performed
30	Suburban	Cohabiting	Secondary School	20	30 - 34	No	Neg	Neg	Neg	Neg	Neg	Neg	Neg	Not performed
26	Suburban	Single	Secondary School	16	25 - 29	No	Neg	Neg	Neg	Neg	Neg	Neg	Neg	Not performed
21	Suburban	Single	Higher education	15	20 - 24	No	Neg	Neg	Neg	Neg	Neg	Neg	Neg	Not performed
34	Rural	Cohabiting	Secondary School	18	30 - 34	No	Pos	Pos	Pos	Neg	Neg	Neg	Pos	Not performed
39	Rural	Cohabiting	Higher education	16	35 -39	No	Pos	Pos	Pos	Neg	Neg	Neg	Pos	Not performed
26	Suburban	Single	Higher education	19	25 - 29	No	Neg	Neg	Neg	Neg	Neg	Neg	Neg	Not performed
31	Rural	Married	Higher education	16	30 - 34	No	Neg	Neg	Neg	Neg	Neg	Neg	Neg	Not performed
45	Suburban	Divorced/Separeted	Primary School	18	45 - 49	No	Neg	Neg	Neg	Neg	Neg	Neg	Neg	Not performed
26	Rural	Single	Higher education	18	25 - 29	No	Neg	Neg	Neg	Neg	Neg	Neg	Neg	Not performed
37	Rural	Married	Secondary School	17	35 -39	No	Neg	Neg	Neg	Neg	Neg	Neg	Neg	Not performed
34	Suburban	Single	Secondary School	17	30 - 34	No	Neg	Neg	Neg	Neg	Neg	Neg	Neg	Not performed
33	Rural	Married	Higher education	18	30 - 34	No	Neg	Neg	Neg	Neg	Neg	Neg	Neg	Not performed
47	Rural	Cohabiting	Primary School	17	45 - 49	No	Neg	Neg	Neg	Neg	Neg	Neg	Neg	Not performed
19	Rural	Single	Secondary School	18	15-19	No	Neg	Neg	Neg	Neg	Neg	Neg	Neg	Not performed
18	Rural	Single	Secondary School	15	15-19	No	Neg	Neg	Neg	Neg	Neg	Neg	Neg	Not performed
26	Rural	Cohabiting	Secondary School	20	25 - 29	No	Neg	Neg	Neg	Neg	Neg	Neg	Neg	Not performed
32	Rural	Cohabiting	Secondary School	18	30 - 34	No	Neg	Neg	Neg	Neg	Pos	Pos	Neg	No HIV RNA detected
35	Rural	Cohabiting	Secondary School	17	35 -39	No	Neg	Neg	Neg	Neg	Neg	Neg	Neg	Not performed
17	Rural	Single	Secondary School	16	15-19	No	Neg	Neg	Neg	Neg	Neg	Neg	Neg	Not performed
22	Rural	Single	Higher education	17	20 - 24	No	Neg	Neg	Neg	Neg	Neg	Neg	Neg	Not performed
35	Suburban	Cohabiting	Higher education	19	35 -39	No	Neg	Neg	Neg	Neg	Neg	Neg	Neg	Not performed
32	Suburban	Single	Secondary School	16	30 - 34	No	Neg	Neg	Neg	Neg	Neg	Neg	Neg	Not performed
35	Rural	Married	Higher education	18	35 -39	No	Neg	Neg	Neg	Neg	Neg	Neg	Neg	Not performed
22	Rural	Single	Higher education	15	20 - 24	No	Neg	Neg	Neg	Neg	Neg	Neg	Neg	Not performed
43	Suburban	Married	Higher education	16	40 - 44	No	Neg	Neg	Neg	Neg	Neg	Neg	Neg	Not performed
21	Suburban	Single	Higher education	18	20 - 24	No	Neg	Neg	Neg	Neg	Neg	Neg	Neg	Not performed
22	Rural	Single	Higher education	17	20 - 24	No	Neg	Neg	Neg	Neg	Neg	Neg	Neg	Not performed
39	Suburban	Single	Higher education	17	35 -39	No	Neg	Neg	Neg	Neg	Neg	Neg	Neg	Not performed
48	Rural	Cohabiting	Higher education	18	45 - 49	No	Neg	Neg	Neg	Neg	Pos	Pos	Neg	No HIV RNA detected
35	Suburban	Single	Higher education	21	35 -39	No	Neg	Neg	Neg	Neg	Neg	Neg	Neg	Not performed
23	Urban	Single	Higher education	19	20 - 24	No	Neg	Neg	Neg	Neg	Neg	Neg	Neg	Not performed
23	Rural	Single	Higher education	15	20 - 24	No	Neg	Neg	Neg	Neg	Neg	Neg	Neg	Not performed
23	Urban	Married	Higher education	16	20 - 24	No	Neg	Neg	Neg	Neg	Neg	Neg	Neg	Not performed
18	Urban	Single	Secondary School	16	15-19	No	Neg	Neg	Neg	Neg	Neg	Neg	Neg	Not performed
23	Suburban	Married	Secondary School	15	20 - 24	No	Pos	Pos	Pos	Neg	Neg	Neg	Pos	Not performed
24	Rural	Cohabiting	Secondary School	20	20 - 24	No	Neg	Neg	Neg	Neg	Neg	Neg	Neg	Not performed
20	Rural	Single	Secondary School	17	20 - 24	No	Neg	Neg	Neg	Neg	Neg	Neg	Neg	Not performed
19	Suburban	Single	Secondary School	18	15-19	No	Neg	Neg	Neg	Neg	Neg	Neg	Neg	Not performed
21	Rural	Single	Secondary School	15	20 - 24	No	Neg	Neg	Neg	Neg	Neg	Neg	Neg	Not performed
32	Rural	Single	Primary School	17	30 - 34	No	Pos	Pos	Pos	Neg	Neg	Neg	Pos	Not performed
20	Suburban	Single	Secondary School	17	20 - 24	No	Neg	Neg	Neg	Neg	Neg	Neg	Neg	Not performed
45	Rural	Married	Secondary School	21	45 - 49	No	Neg	Neg	Neg	Neg	Neg	Neg	Neg	Not performed
18	Rural	Single	Secondary School	18	15-19	No	Neg	Neg	Neg	Neg	Neg	Neg	Neg	Not performed
35	Rural	Cohabiting	Primary School	17	35 -39	No	Pos	Pos	Pos	Neg	Neg	Neg	Pos	Not performed
27	Rural	Single	Primary School	17	25 - 29	No	Pos	Pos	Pos	Neg	Neg	Neg	Pos	Not performed
36	Suburban	Cohabiting	Higher education	17	35 -39	No	Neg	Neg	Neg	Neg	Neg	Neg	Neg	Not performed
37	Suburban	Cohabiting	Secondary School	18	35 -39	No	Neg	Neg	Neg	Neg	Neg	Neg	Neg	Not performed
30	Suburban	Married	Higher education	22	30 - 34	No	Neg	Neg	Neg	Neg	Neg	Neg	Neg	Not performed
51	Suburban	Single	Higher education	19	> = 50	No	Neg	Neg	Neg	Neg	Neg	Neg	Neg	Not performed
51	Suburban	Cohabiting	None	16	> = 50	No	Pos	Pos	Pos	Neg	Neg	Neg	Pos	Not performed
32	Suburban	Cohabiting	Secondary School	17	30 - 34	No	Neg	Neg	Neg	Neg	Neg	Neg	Neg	Not performed
50	Suburban	Married	Secondary School	Do not remember	> = 50	No	Neg	Neg	Neg	Neg	Neg	Neg	Neg	Not performed
48	Suburban	Single	Secondary School	20	45 - 49	No	Neg	Neg	Neg	Neg	Neg	Neg	Neg	Not performed
34	Rural	Single	Secondary School	16	30 - 34	No	Neg	Neg	Neg	Neg	Neg	Neg	Neg	Not performed
30	Suburban	Cohabiting	Higher education	16	30 - 34	No	Neg	Neg	Neg	Neg	Neg	Neg	Neg	Not performed
41	Rural	Married	Higher education	18	40 - 44	No	Neg	Neg	Neg	Neg	Neg	Neg	Neg	Not performed
31	Suburban	Cohabiting	Higher education	17	30 - 34	No	Neg	Neg	Neg	Neg	Neg	Neg	Neg	Not performed
27	Rural	Single	Secondary School	17	25 - 29	No	Pos	Pos	Pos	Neg	Neg	Neg	Pos	Not performed
30	Rural	Cohabiting	Secondary School	17	30 - 34	No	Pos	Pos	Pos	Neg	Neg	Neg	Pos	Not performed
25	Rural	Cohabiting	Secondary School	15	25 - 29	No	Neg	Neg	Neg	Neg	Neg	Neg	Neg	Not performed
32	Urban	Divorced/Separeted	Secondary School	15	30 - 34	No	Neg	Neg	Neg	Neg	Neg	Neg	Neg	Not performed
34	Rural	Cohabiting	Secondary School	16	30 - 34	No	Neg	Neg	Neg	Neg	Neg	Neg	Neg	Not performed
38	Rural	Cohabiting	Higher education	17	35 -39	No	Neg	Neg	Neg	Neg	Neg	Neg	Neg	Not performed
31	Suburban	Single	Higher education	17	30 - 34	No	Pos	Pos	Pos	Neg	Neg	Neg	Pos	Not performed
35	Suburban	Cohabiting	Secondary School	19	35 -39	No	Neg	Neg	Neg	Neg	Neg	Neg	Neg	Not performed
41	Suburban	Divorced/Separeted	Secondary School	18	40 - 44	No	Neg	Neg	Neg	Neg	Neg	Neg	Neg	Not performed
39	Urban	Single	Higher education	18	35 -39	No	Neg	Neg	Neg	Neg	Neg	Neg	Neg	Not performed
35	Urban	Cohabiting	Higher education	19	35 -39	No	Neg	Neg	Neg	Neg	Neg	Neg	Neg	Not performed
54	Urban	Single	Secondary School	25	> = 50	No	Neg	Neg	Neg	Neg	Neg	Neg	Neg	Not performed
24	Suburban	Cohabiting	Secondary School	17	20 - 24	No	Neg	Neg	Neg	Neg	Neg	Neg	Neg	Not performed
47	Rural	Married	Higher education	24	45 - 49	No	Neg	Neg	Neg	Neg	Neg	Neg	Neg	Not performed
45	Suburban	Married	Higher education	20	45 - 49	No	Pos	Pos	Pos	Neg	Neg	Neg	Pos	Not performed
54	Suburban	Divorced/Separeted	Higher education	18	> = 50	No	Neg	Neg	Neg	Neg	Neg	Neg	Neg	Not performed
40	Rural	Married	Secondary School	16	40 - 44	No	Pos	Pos	Pos	Neg	Neg	Neg	Pos	Not performed
32	Urban	Single	Higher education	16	30 - 34	No	Neg	Neg	Neg	Neg	Neg	Neg	Neg	Not performed
22	Suburban	Single	Secondary School	17	20 - 24	No	Neg	Neg	Neg	Neg	Neg	Neg	Neg	Not performed
20	Rural	Single	Secondary School	19	20 - 24	No	Neg	Neg	Neg	Neg	Neg	Neg	Neg	Not performed
42	Rural	Divorced/Separeted	Secondary School	18	40 - 44	No	Pos	Pos	Pos	Neg	Neg	Neg	Pos	Not performed
45	Suburban	Cohabiting	Primary School	20	45 - 49	No	Neg	Neg	Neg	Neg	Neg	Neg	Neg	Not performed
25	Suburban	Cohabiting	Higher education	18	25 - 29	No	Neg	Neg	Neg	Neg	Neg	Neg	Neg	Not performed
18	Suburban	Single	Secondary School	17	15-19	No	Neg	Neg	Neg	Neg	Neg	Neg	Neg	Not performed
32	Suburban	Cohabiting	Higher education	19	30 - 34	No	Neg	Neg	Neg	Neg	Neg	Neg	Neg	Not performed
35	Rural	Single	Primary School	18	35 -39	No	Neg	Neg	Neg	Neg	Neg	Neg	Neg	Not performed
34	Rural	Cohabiting	Primary School	17	30 - 34	No	Neg	Neg	Neg	Neg	Neg	Neg	Neg	Not performed
40	Suburban	Married	Higher education	Do not remember	40 - 44	No	Neg	Neg	Neg	Neg	Neg	Neg	Neg	Not performed
29	Suburban	Single	Higher education	19	25 - 29	No	Neg	Neg	Neg	Neg	Neg	Neg	Neg	Not performed
29	Suburban	Single	Higher education	18	25 - 29	No	Neg	Neg	Neg	Neg	Neg	Neg	Neg	Not performed
47	Urban	Cohabiting	Primary School	17	45 - 49	No	Neg	Neg	Neg	Neg	Neg	Neg	Neg	Not performed
24	Urban	Single	Higher education	17	20 - 24	No	Neg	Neg	Neg	Neg	Neg	Neg	Neg	Not performed
42	Urban	Cohabiting	Higher education	19	40 - 44	No	Neg	Neg	Neg	Neg	Neg	Neg	Neg	Not performed
21	Urban	Single	Higher education	17	20 - 24	No	Neg	Neg	Neg	Neg	Neg	Neg	Neg	Not performed
24	Rural	Single	Higher education	17	20 - 24	No	Pos	Pos	Pos	Neg	Neg	Neg	Pos	Not performed
33	Rural	Single	Secondary School	18	30 - 34	No	Neg	Neg	Neg	Neg	Neg	Neg	Neg	Not performed
19	Suburban	Single	Secondary School	18	15-19	No	Neg	Neg	Neg	Neg	Neg	Neg	Neg	Not performed
39	Suburban	Single	Higher education	14	35 -39	No	Pos	Pos	Pos	Neg	Neg	Neg	Pos	Not performed
19	Suburban	Single	Higher education	15	15-19	No	Neg	Neg	Neg	Neg	Neg	Neg	Neg	Not performed
40	Rural	Married	Higher education	20	40 - 44	No	Neg	Neg	Neg	Neg	Neg	Neg	Neg	Not performed
24	Suburban	Single	Higher education	19	20 - 24	No	Neg	Neg	Neg	Neg	Neg	Neg	Neg	Not performed
45	Rural	Cohabiting	Secondary School	18	45 - 49	No	Neg	Neg	Neg	Neg	Neg	Neg	Neg	Not performed
45	Suburban	Cohabiting	Secondary School	17	45 - 49	No	Neg	Neg	Neg	Neg	Neg	Neg	Neg	Not performed
52	Rural	Divorced/Separeted	Higher education	17	> = 50	No	Pos	Pos	Pos	Neg	Neg	Neg	Pos	Not performed
23	Rural	Single	Secondary School	18	20 - 24	No	Neg	Neg	Neg	Neg	Neg	Neg	Neg	Not performed
35	Suburban	Married	Secondary School	18	35 -39	No	Neg	Neg	Neg	Neg	Neg	Neg	Neg	Not performed
30	Suburban	Single	Secondary School	17	30 - 34	No	Neg	Neg	Neg	Neg	Neg	Neg	Neg	Not performed
41	Suburban	Cohabiting	Higher education	17	40 - 44	No	Neg	Neg	Neg	Neg	Neg	Neg	Neg	Not performed
22	Rural	Single	Higher education	16	20 - 24	No	Neg	Neg	Neg	Neg	Neg	Neg	Neg	Not performed
22	Rural	Single	Secondary School	17	20 - 24	No	Neg	Neg	Neg	Neg	Neg	Neg	Neg	Not performed
23	Rural	Cohabiting	Secondary School	18	20 - 24	No	Neg	Neg	Neg	Neg	Neg	Neg	Neg	Not performed
19	Rural	Single	Secondary School	16	15-19	No	Neg	Neg	Neg	Neg	Neg	Neg	Neg	Not performed
19	Rural	Single	Secondary School	19	15-19	No	Neg	Neg	Neg	Neg	Neg	Neg	Neg	Not performed
21	Rural	Single	Secondary School	15	20 - 24	No	Neg	Neg	Neg	Neg	Neg	Neg	Neg	Not performed
23	Rural	Single	Secondary School	16	20 - 24	No	Neg	Neg	Neg	Neg	Neg	Neg	Neg	Not performed
42	Rural	Cohabiting	Secondary School	18	40 - 44	No	Neg	Neg	Neg	Neg	Neg	Neg	Neg	Not performed
32	Rural	Married	Higher education	18	30 - 34	No	Neg	Neg	Neg	Neg	Neg	Neg	Neg	Not performed
38	Suburban	Single	Higher education	16	35 -39	No	Neg	Neg	Neg	Neg	Neg	Neg	Neg	Not performed
26	Rural	Cohabiting	Secondary School	17	25 - 29	No	Neg	Neg	Neg	Neg	Neg	Neg	Neg	Not performed
31	Rural	Married	Secondary School	19	25 - 29	No	Neg	Neg	Neg	Neg	Neg	Neg	Neg	Not performed
33	Suburban	Single	Secondary School	18	30 - 34	No	Neg	Neg	Neg	Neg	Neg	Neg	Neg	Not performed
26	Suburban	Cohabiting	Secondary School	20	25 - 29	No	Neg	Neg	Neg	Neg	Neg	Neg	Neg	Not performed
37	Rural	Divorced/Separeted	Secondary School	17	35 -39	No	Pos	Pos	Pos	Neg	Neg	Neg	Pos	Not performed
19	Suburban	Single	Higher education	17	15-19	No	Neg	Neg	Neg	Neg	Neg	Neg	Neg	Not performed
23	Urban	Single	Secondary School	18	20 - 24	No	Neg	Neg	Neg	Neg	Neg	Neg	Neg	Not performed
53	Suburban	Divorced/Separeted	Secondary School	19	> = 50	No	Neg	Neg	Neg	Neg	Neg	Neg	Neg	Not performed
38	Suburban	Married	Primary School	18	35 -39	No	Neg	Neg	Neg	Neg	Neg	Neg	Neg	Not performed
39	Suburban	Cohabiting	Higher education	17	35 -39	No	Pos	Pos	Pos	Neg	Neg	Neg	Pos	Not performed
26	Suburban	Single	Higher education	16	25 - 29	No	Neg	Neg	Neg	Neg	Neg	Neg	Neg	Not performed
24	Rural	Single	Higher education	18	20 - 24	No	Neg	Neg	Neg	Neg	Neg	Neg	Neg	Not performed
56	Suburban	Married	Secondary School	18	> = 50	No	Neg	Neg	Neg	Neg	Neg	Neg	Neg	Not performed
18	Urban	Single	Higher education	12	15-19	No	Neg	Neg	Neg	Neg	Neg	Neg	Neg	Not performed
31	Suburban	Cohabiting	Secondary School	17	30 - 34	No	Neg	Neg	Neg	Neg	Neg	Neg	Neg	Not performed
23	Suburban	Single	Secondary School	17	20 - 24	No	Neg	Neg	Neg	Neg	Neg	Neg	Neg	Not performed
30	Suburban	Single	Higher education	14	30 - 34	No	Neg	Neg	Neg	Neg	Neg	Neg	Neg	Not performed
38	Suburban	Divorced/Separeted	Secondary School	21	35 -39	No	Neg	Neg	Neg	Neg	Neg	Neg	Neg	Not performed
28	Rural	Cohabiting	Secondary School	16	25 - 29	No	Neg	Neg	Neg	Neg	Neg	Neg	Neg	Not performed
30	Suburban	Divorced/Separeted	Secondary School	15	30 - 34	No	Neg	Neg	Neg	Neg	Neg	Neg	Neg	Not performed
41	Suburban	Cohabiting	Higher education	17	40 - 44	No	Neg	Neg	Neg	Neg	Neg	Neg	Neg	Not performed
22	Suburban	Single	Higher education	15	20 - 24	No	Neg	Neg	Neg	Neg	Neg	Neg	Neg	Not performed
37	Suburban	Married	Higher education	17	35 -39	No	Neg	Neg	Neg	Neg	Neg	Neg	Neg	Not performed
25	Urban	Single	Higher education	19	25 - 29	No	Neg	Neg	Neg	Neg	Neg	Neg	Neg	Not performed
23	Rural	Cohabiting	Secondary School	18	20 - 24	No	Neg	Neg	Neg	Neg	Neg	Neg	Neg	Not performed
25	Rural	Cohabiting	Higher education	18	25 - 29	No	Neg	Neg	Neg	Neg	Neg	Neg	Neg	Not performed
23	Urban	Single	Higher education	21	20 - 24	No	Neg	Neg	Neg	Neg	Neg	Neg	Neg	Not performed
46	Suburban	Married	Higher education	18	45 - 49	No	Neg	Neg	Neg	Neg	Neg	Neg	Neg	Not performed
23	Suburban	Single	Higher education	17	20 - 24	No	Neg	Neg	Neg	Neg	Neg	Neg	Neg	Not performed
24	Suburban	Single	Secondary School	17	20 - 24	No	Neg	Neg	Neg	Neg	Neg	Neg	Neg	Not performed
27	Suburban	Married	Higher education	19	25 - 29	No	Neg	Neg	Neg	Neg	Neg	Neg	Neg	Not performed
30	Suburban	Single	Secondary School	15	30 - 34	No	Neg	Neg	Neg	Neg	Neg	Neg	Neg	Not performed
34	Suburban	Married	Primary School	17	30 - 34	No	Neg	Neg	Neg	Neg	Neg	Neg	Neg	Not performed
23	Rural	Cohabiting	Secondary School	18	20 - 24	No	Neg	Neg	Neg	Neg	Neg	Neg	Neg	Not performed
28	Rural	Cohabiting	Primary School	14	25 - 29	No	Neg	Neg	Neg	Neg	Neg	Neg	Neg	Not performed
35	Rural	Cohabiting	Primary School	20	35 -39	No	Neg	Neg	Neg	Neg	Neg	Neg	Neg	Not performed
42	Rural	Cohabiting	Higher education	22	40 - 44	No	Neg	Neg	Neg	Neg	Neg	Neg	Neg	Not performed
27	Rural	Cohabiting	Secondary School	18	25 - 29	No	Neg	Neg	Neg	Neg	Neg	Neg	Neg	Not performed
26	Suburban	Married	Secondary School	16	25 - 29	No	Neg	Neg	Neg	Neg	Neg	Neg	Neg	Not performed
30	Rural	Married	Higher education	15	30 - 34	No	Neg	Neg	Neg	Neg	Neg	Neg	Neg	Not performed
27	Suburban	Single	Higher education	16	25 - 29	No	Neg	Neg	Neg	Neg	Neg	Neg	Neg	Not performed
47	Suburban	Married	Secondary School	18	45 - 49	No	Neg	Neg	Neg	Neg	Neg	Neg	Neg	Not performed
31	Rural	Married	Secondary School	16	30 - 34	No	Neg	Neg	Neg	Neg	Neg	Neg	Neg	Not performed
32	Suburban	Cohabiting	Higher education	18	30 - 34	No	Neg	Neg	Neg	Neg	Neg	Neg	Neg	Not performed
32	Suburban	Married	Higher education	17	30 - 34	No	Neg	Neg	Neg	Neg	Neg	Neg	Neg	Not performed
40	Suburban	Cohabiting	Secondary School	19	35 -39	No	Neg	Neg	Neg	Neg	Neg	Neg	Neg	Not performed
18	Rural	Single	Higher education	17	15-19	No	Neg	Neg	Neg	Neg	Neg	Neg	Neg	Not performed
49	Suburban	Divorced/Separeted	Primary School	16	45 - 49	No	Neg	Neg	Neg	Neg	Neg	Neg	Neg	Not performed
53	Suburban	Cohabiting	Primary School	17	> = 50	No	Neg	Neg	Neg	Neg	Neg	Neg	Neg	Not performed
42	Rural	Cohabiting	Primary School	18	40 - 44	No	Neg	Neg	Neg	Neg	Neg	Neg	Neg	Not performed
24	Rural	Single	Secondary School	17	20 - 24	No	Pos	Pos	Pos	Neg	Neg	Neg	Pos	Not performed
36	Rural	Cohabiting	Primary School	17	35 -39	No	Neg	Neg	Neg	Neg	Neg	Neg	Neg	Not performed
32	Rural	Cohabiting	Secondary School	14	30 - 34	No	Neg	Neg	Neg	Neg	Neg	Neg	Neg	Not performed
35	Rural	Cohabiting	Primary School	16	35 -39	No	Pos	Pos	Pos	Neg	Neg	Neg	Pos	Not performed
28	Urban	Single	Higher education	18	25 - 29	No	Neg	Neg	Neg	Neg	Neg	Neg	Neg	Not performed
45	Rural	Cohabiting	Secondary School	19	45 - 49	No	Neg	Neg	Neg	Neg	Neg	Neg	Neg	Not performed
37	Rural	Married	Secondary School	17	35 -39	No	Neg	Neg	Neg	Neg	Neg	Neg	Neg	Not performed
21	Suburban	Single	Higher education	16	20 - 24	Yes	Pos	Pos	Pos	Neg	Neg	Neg	Pos	Not performed
33	Urban	Married	Secondary School	16	25 - 29	No	Neg	Neg	Neg	Neg	Neg	Neg	Neg	Not performed
29	Suburban	Married	Secondary School	18	25 - 29	Yes	Neg	Neg	Neg	Neg	Neg	Neg	Neg	Not performed
27	Suburban	Single	Higher education	17	25 - 29	No	Neg	Neg	Neg	Neg	Neg	Neg	Neg	Not performed
28	Suburban	Cohabiting	Higher education	17	25 - 29	No	Neg	Neg	Neg	Neg	Neg	Neg	Neg	Not performed
20	Suburban	Single	Secondary School	19	20 - 24	No	Neg	Neg	Neg	Neg	Neg	Neg	Neg	Not performed
25	Suburban	Single	Higher education	17	25 - 29	No	Neg	Neg	Neg	Neg	Neg	Neg	Neg	Not performed
48	Rural	Cohabiting	Secondary School	23	45 - 49	No	Neg	Neg	Neg	Neg	Neg	Neg	Neg	Not performed
34	Rural	Married	Secondary School	17	30 - 34	No	Neg	Neg	Neg	Neg	Neg	Neg	Neg	Not performed
34	Rural	Married	Higher education	20	30 - 34	No	Neg	Neg	Neg	Neg	Neg	Neg	Neg	Not performed
32	Suburban	Cohabiting	Secondary School	25	30 - 34	No	Neg	Neg	Neg	Neg	Neg	Neg	Neg	Not performed
27	Rural	Cohabiting	Secondary School	17	25 - 29	No	Neg	Neg	Neg	Neg	Pos	Neg	Neg	Not performed
25	Urban	Single	Higher education	17	25 - 29	No	Neg	Neg	Neg	Neg	Neg	Neg	Neg	Not performed
20	Suburban	Cohabiting	Higher education	17	20 - 24	No	Neg	Neg	Neg	Neg	Neg	Neg	Neg	Not performed
20	Urban	Single	Higher education	12	20 - 24	No	Neg	Neg	Neg	Neg	Neg	Neg	Neg	Not performed
35	Rural	Cohabiting	Higher education	15	35 -39	No	Neg	Neg	Neg	Neg	Neg	Neg	Neg	Not performed
29	Urban	Cohabiting	Higher education	16	25 - 29	No	Neg	Neg	Neg	Neg	Neg	Neg	Neg	Not performed
21	Suburban	Single	Higher education	18	20 - 24	No	Neg	Neg	Neg	Neg	Neg	Neg	Neg	Not performed
20	Suburban	Single	Higher education	19	20 - 24	No	Neg	Neg	Neg	Neg	Neg	Neg	Neg	Not performed
23	Rural	Single	Higher education	17	20 - 24	No	Neg	Neg	Neg	Neg	Neg	Neg	Neg	Not performed
23	Urban	Single	Higher education	17	20 - 24	No	Neg	Neg	Neg	Neg	Neg	Neg	Neg	Not performed
22	Rural	Single	Secondary School	16	20 - 24	No	Neg	Neg	Neg	Neg	Neg	Neg	Neg	Not performed
37	Rural	Married	Secondary School	17	35 -39	No	Neg	Neg	Neg	Neg	Neg	Neg	Neg	Not performed
22	Rural	Single	Higher education	18	20 - 24	No	Neg	Neg	Neg	Neg	Neg	Neg	Neg	Not performed
23	Suburban	Single	Higher education	19	20 - 24	No	Neg	Neg	Neg	Neg	Neg	Neg	Neg	Not performed
47	Rural	Single	Primary School	14	45 - 49	No	Pos	Pos	Pos	Neg	Neg	Neg	Pos	Not performed
40	Rural	Widow	Primary School	19	40 - 44	No	Neg	Neg	Neg	Neg	Neg	Neg	Neg	Not performed
44	Rural	Cohabiting	Primary School	20	40 - 44	No	Pos	Pos	Pos	Neg	Neg	Neg	Pos	Not performed
38	Rural	Cohabiting	Primary School	16	35 -39	No	Neg	Neg	Neg	Neg	Neg	Neg	Neg	Not performed
25	Suburban	Single	Primary School	Do not remember	25 - 29	No	Neg	Neg	Neg	Neg	Neg	Neg	Neg	Not performed
47	Rural	Married	Secondary School	22	45 - 49	No	Neg	Neg	Neg	Neg	Neg	Neg	Neg	Not performed
24	Rural	Single	Secondary School	18	20 - 24	No	Neg	Neg	Neg	Neg	Neg	Neg	Neg	Not performed
36	Rural	Cohabiting	Primary School	18	35 -39	No	Neg	Neg	Neg	Neg	Neg	Neg	Neg	Not performed
24	Rural	Cohabiting	Higher education	18	20 - 24	No	Neg	Neg	Neg	Neg	Neg	Neg	Neg	Not performed
22	Suburban	Single	Higher education	18	20 - 24	No	Neg	Neg	Neg	Neg	Pos	Neg	Neg	Not performed
30	Rural	Cohabiting	Secondary School	14	30 - 34	No	Neg	Neg	Neg	Neg	Neg	Neg	Neg	Not performed
47	Rural	Married	Secondary School	12	45 - 49	No	Neg	Neg	Neg	Neg	Neg	Neg	Neg	Not performed
35	Rural	Married	Secondary School	15	35 -39	No	Neg	Neg	Neg	Neg	Neg	Neg	Neg	Not performed
31	Suburban	Single	Higher education	19	30 - 34	No	Neg	Neg	Neg	Neg	Neg	Neg	Neg	Not performed
28	Suburban	Cohabiting	Higher education	18	25 - 29	No	Neg	Neg	Neg	Neg	Neg	Neg	Neg	Not performed
25	Rural	Single	Higher education	18	25 - 29	No	Neg	Neg	Neg	Neg	Neg	Neg	Neg	Not performed
36	Rural	Single	Secondary School	17	35 -39	No	Neg	Neg	Neg	Neg	Neg	Neg	Neg	Not performed
36	Suburban	Cohabiting	Higher education	15	35 -39	No	Pos	Pos	Pos	Neg	Neg	Neg	Pos	Not performed
33	Rural	Married	Secondary School	15	30 - 34	No	Neg	Neg	Neg	Neg	Neg	Neg	Neg	Not performed
25	Rural	Single	Secondary School	19	25 - 29	No	Neg	Neg	Neg	Neg	Neg	Neg	Neg	Not performed
27	Rural	Married	Higher education	17	25 - 29	No	Neg	Neg	Neg	Neg	Neg	Neg	Neg	Not performed
26	Rural	Single	Secondary School	19	25 - 29	No	Neg	Neg	Neg	Neg	Neg	Neg	Neg	Not performed
22	Rural	Single	Secondary School	19	20 - 24	No	Neg	Neg	Neg	Neg	Neg	Neg	Neg	Not performed
35	Suburban	Single	Secondary School	21	35 -39	No	Neg	Neg	Neg	Neg	Neg	Neg	Neg	Not performed
31	Suburban	Married	Secondary School	17	30 - 34	No	Pos	Pos	Pos	Neg	Neg	Neg	Pos	Not performed
42	Suburban	Single	Secondary School	18	40 - 44	No	Neg	Neg	Neg	Neg	Neg	Neg	Neg	Not performed
31	Rural	Cohabiting	Secondary School	17	30 - 34	No	Neg	Neg	Neg	Neg	Neg	Neg	Neg	Not performed
28	Rural	Cohabiting	Primary School	17	25 - 29	No	Neg	Neg	Neg	Neg	Neg	Neg	Neg	Not performed
22	Suburban	Cohabiting	Secondary School	20	20 - 24	No	Neg	Neg	Neg	Neg	Neg	Neg	Neg	Not performed
20	Rural	Cohabiting	Secondary School	16	20 - 24	No	Neg	Neg	Neg	Neg	Neg	Neg	Neg	Not performed
28	Rural	Single	Secondary School	16	25 - 29	No	Pos	Pos	Pos	Neg	Neg	Neg	Pos	Not performed
20	Rural	Single	Secondary School	17	20 - 24	No	Neg	Neg	Neg	Neg	Neg	Neg	Neg	Not performed
21	Rural	Single	Secondary School	17	20 - 24	No	Neg	Neg	Neg	Neg	Neg	Neg	Neg	Not performed
30	Rural	Cohabiting	Secondary School	16	30 - 34	No	Neg	Neg	Neg	Neg	Neg	Neg	Neg	Not performed
19	Urban	Single	Higher education	17	15-19	No	Neg	Neg	Neg	Neg	Neg	Neg	Neg	Not performed
21	Rural	Single	Higher education	16	20 - 24	No	Neg	Neg	Neg	Neg	Neg	Neg	Neg	Not performed
35	Rural	Cohabiting	Higher education	14	35 -39	No	Neg	Neg	Neg	Neg	Neg	Neg	Neg	Not performed
31	Suburban	Married	Secondary School	17	30 - 34	No	Neg	Neg	Neg	Neg	Neg	Neg	Neg	Not performed
21	Suburban	Single	Higher education	15	20 - 24	No	Neg	Neg	Neg	Neg	Neg	Neg	Neg	Not performed
23	Urban	Single	Higher education	16	20 - 24	No	Neg	Neg	Neg	Neg	Neg	Neg	Neg	Not performed
37	Suburban	Cohabiting	Secondary School	18	35 -39	No	Neg	Neg	Neg	Neg	Neg	Neg	Neg	Not performed
22	Suburban	Single	Higher education	19	20 - 24	No	Neg	Neg	Neg	Neg	Neg	Neg	Neg	Not performed
24	Suburban	Single	Higher education	17	20 - 24	No	Neg	Neg	Neg	Neg	Neg	Neg	Neg	Not performed
42	Suburban	Married	Higher education	17	40 - 44	No	Neg	Neg	Neg	Neg	Neg	Neg	Neg	Not performed
28	Rural	Married	Secondary School	18	25 - 29	No	Neg	Neg	Neg	Neg	Neg	Neg	Neg	Not performed
37	Rural	Cohabiting	Secondary School	15	35 -39	No	Neg	Neg	Neg	Neg	Neg	Neg	Neg	Not performed
18	Rural	Single	Secondary School	17	15-19	No	Neg	Neg	Neg	Neg	Pos	Pos	Neg	No HIV RNA detected
42	Rural	Cohabiting	Secondary School	17	40 - 44	No	Neg	Neg	Neg	Neg	Neg	Neg	Neg	Not performed
45	Rural	Cohabiting	Primary School	15	45 - 49	No	Neg	Neg	Neg	Neg	Neg	Neg	Neg	Not performed
21	Rural	Single	Secondary School	18	20 - 24	No	Neg	Neg	Neg	Neg	Neg	Neg	Neg	Not performed
23	Rural	Single	Secondary School	18	20 - 24	No	Neg	Neg	Neg	Neg	Neg	Neg	Neg	Not performed
39	Rural	Single	Higher education	17	35 -39	No	Pos	Pos	Pos	Neg	Neg	Neg	Pos	Not performed
27	Suburban	Single	Higher education	17	25 - 29	No	Neg	Neg	Neg	Neg	Neg	Neg	Neg	Not performed
22	Urban	Single	Secondary School	19	20 - 24	No	Neg	Neg	Neg	Neg	Neg	Neg	Neg	Not performed
19	Rural	Single	Secondary School	16	15-19	No	Neg	Neg	Neg	Neg	Neg	Neg	Neg	Not performed
21	Rural	Single	Primary School	18	20 - 24	No	Neg	Neg	Neg	Neg	Neg	Neg	Neg	Not performed
37	Suburban	Single	Higher education	16	35 -39	No	Neg	Neg	Neg	Neg	Neg	Neg	Neg	Not performed
20	Rural	Single	Secondary School	16	20 - 24	No	Neg	Neg	Neg	Neg	Neg	Neg	Neg	Not performed
23	Suburban	Cohabiting	Secondary School	17	20 - 24	No	Neg	Neg	Neg	Neg	Neg	Neg	Neg	Not performed
43	Rural	Married	Higher education	19	40 - 44	No	Neg	Neg	Neg	Neg	Neg	Neg	Neg	Not performed
20	Suburban	Single	Secondary School	18	20 - 24	No	Neg	Neg	Neg	Neg	Neg	Neg	Neg	Not performed
21	Suburban	Single	Higher education	17	20 - 24	No	Neg	Neg	Neg	Neg	Neg	Neg	Neg	Not performed
34	Rural	Cohabiting	Secondary School	18	30 - 34	No	Pos	Pos	Pos	Neg	Neg	Neg	Pos	Not performed
30	Rural	Cohabiting	Secondary School	15	30 - 34	No	Neg	Neg	Neg	Neg	Neg	Neg	Neg	Not performed
30	Rural	Cohabiting	Secondary School	18	30 - 34	No	Neg	Neg	Neg	Neg	Neg	Neg	Neg	Not performed
21	Rural	Single	Secondary School	17	20 - 24	No	Neg	Neg	Neg	Neg	Neg	Neg	Neg	Not performed
23	Rural	Single	Secondary School	17	20 - 24	No	Neg	Neg	Neg	Neg	Neg	Neg	Neg	Not performed
21	Rural	Single	Higher education	19	20 - 24	No	Neg	Neg	Neg	Neg	Neg	Neg	Neg	Not performed
62	Rural	Widow	Secondary School	18	> = 50	No	Neg	Neg	Neg	Neg	Neg	Neg	Neg	Not performed
43	Suburban	Cohabiting	Higher education	21	40 - 44	No	Neg	Neg	Neg	Neg	Neg	Neg	Neg	Not performed
24	Urban	Single	Secondary School	17	20 - 24	No	Neg	Neg	Neg	Neg	Neg	Neg	Neg	Not performed
20	Rural	Cohabiting	Secondary School	15	20 - 24	No	Neg	Neg	Neg	Neg	Neg	Neg	Neg	Not performed
39	Suburban	Widow	Secondary School	Do not remember	35 -39	No	Pos	Pos	Pos	Neg	Neg	Neg	Pos	Not performed
38	Suburban	Married	Higher education	18	35 -39	No	Neg	Neg	Neg	Neg	Neg	Neg	Neg	Not performed
37	Suburban	Married	Higher education	17	35 -39	No	Neg	Neg	Neg	Neg	Neg	Neg	Neg	Not performed
26	Rural	Cohabiting	Higher education	18	25 - 29	No	Neg	Neg	Neg	Neg	Neg	Neg	Neg	Not performed
24	Suburban	Single	Secondary School	16	20 - 24	No	Neg	Neg	Neg	Neg	Neg	Neg	Neg	Not performed
26	Rural	Cohabiting	Secondary School	16	25 - 29	No	Neg	Neg	Neg	Neg	Neg	Neg	Neg	Not performed
19	Urban	Single	Higher education	16	15-19	No	Neg	Neg	Neg	Neg	Neg	Neg	Neg	Not performed
21	Suburban	Single	Higher education	20	20 - 24	No	Neg	Neg	Neg	Neg	Neg	Neg	Neg	Not performed
22	Urban	Single	Higher education	19	20 - 24	No	Neg	Neg	Neg	Neg	Neg	Neg	Neg	Not performed
21	Rural	Single	Secondary School	18	20 - 24	No	Neg	Neg	Neg	Neg	Neg	Neg	Neg	Not performed
27	Suburban	Single	Higher education	22	25 - 29	No	Neg	Neg	Neg	Neg	Neg	Neg	Neg	Not performed
20	Rural	Single	Higher education	17	20 - 24	No	Neg	Neg	Neg	Neg	Neg	Neg	Neg	Not performed
19	Rural	Single	Higher education	16	15-19	No	Neg	Neg	Neg	Neg	Neg	Neg	Neg	Not performed
29	Suburban	Single	Secondary School	22	25 - 29	No	Neg	Neg	Neg	Neg	Neg	Neg	Neg	Not performed
34	Suburban	Cohabiting	Higher education	15	30 - 34	No	Neg	Neg	Neg	Neg	Neg	Neg	Neg	Not performed
34	Suburban	Cohabiting	Higher education	17	30 - 34	No	Neg	Neg	Neg	Neg	Neg	Neg	Neg	Not performed
22	Suburban	Single	Higher education	18	20 - 24	No	Neg	Neg	Neg	Neg	Neg	Neg	Neg	Not performed
35	Suburban	Single	Secondary School	16	35 -39	No	Pos	Pos	Pos	Neg	Neg	Neg	Pos	Not performed
26	Suburban	Single	Higher education	16	25 - 29	No	Neg	Neg	Neg	Neg	Neg	Neg	Neg	Not performed
40	Rural	Cohabiting	Higher education	Do not remember	40 - 44	No	Neg	Neg	Neg	Neg	Neg	Neg	Neg	Not performed
34	Rural	Married	Secondary School	18	30 - 34	No	Neg	Neg	Neg	Neg	Neg	Neg	Neg	Not performed
30	Rural	Cohabiting	Secondary School	15	30 - 34	No	Neg	Neg	Neg	Neg	Neg	Neg	Neg	Not performed
40	Rural	Cohabiting	Secondary School	21	40 - 44	No	Neg	Neg	Neg	Neg	Neg	Neg	Neg	Not performed
37	Rural	Cohabiting	Higher education	16	35 -39	No	Neg	Neg	Neg	Neg	Neg	Neg	Neg	Not performed
38	Suburban	Cohabiting	Primary School	17	35 -39	No	Neg	Neg	Neg	Neg	Neg	Neg	Neg	Not performed
41	Rural	Single	Higher education	17	40 - 44	No	Neg	Neg	Neg	Neg	Neg	Neg	Neg	Not performed
44	Rural	Widow	Secondary School	18	40 - 44	No	Pos	Pos	Pos	Neg	Neg	Neg	Pos	Not performed
35	Rural	Married	Higher education	18	35 -39	No	Neg	Neg	Neg	Neg	Neg	Neg	Neg	Not performed
39	Rural	Single	Primary School	Do not remember	35 -39	No	Pos	Pos	Pos	Neg	Neg	Neg	Pos	Not performed
38	Rural	Cohabiting	Secondary School	19	35 -39	No	Neg	Neg	Neg	Neg	Neg	Neg	Neg	Not performed
21	Urban	Single	Higher education	17	20 - 24	No	Neg	Neg	Neg	Neg	Neg	Neg	Neg	Not performed
22	Rural	Single	Higher education	17	20 - 24	No	Neg	Neg	Neg	Neg	Neg	Neg	Neg	Not performed
23	Suburban	Single	Secondary School	21	20 - 24	No	Neg	Neg	Neg	Neg	Neg	Neg	Neg	Not performed
36	Urban	Married	Higher education	19	35 -39	No	Pos	Pos	Pos	Neg	Neg	Neg	Pos	Not performed
39	Suburban	Cohabiting	Primary School	17	35 -39	No	Neg	Neg	Neg	Neg	Neg	Neg	Neg	Not performed
39	Suburban	Cohabiting	Primary School	15	35 -39	No	Neg	Neg	Neg	Neg	Neg	Neg	Neg	Not performed
30	Rural	Cohabiting	Secondary School	16	30 - 34	No	Neg	Neg	Neg	Neg	Neg	Neg	Neg	Not performed
25	Urban	Single	Secondary School	20	25 - 29	No	Neg	Neg	Neg	Neg	Neg	Neg	Neg	Not performed
24	Rural	Single	Higher education	18	20 - 24	No	Neg	Neg	Neg	Neg	Neg	Neg	Neg	Not performed
20	Suburban	Single	Higher education	19	20 - 24	No	Neg	Neg	Neg	Neg	Neg	Neg	Neg	Not performed
33	Rural	Single	Higher education	20	30 - 34	No	Neg	Neg	Neg	Neg	Neg	Neg	Neg	Not performed
32	Suburban	Single	Secondary School	18	30 - 34	No	Neg	Neg	Neg	Neg	Neg	Neg	Neg	Not performed
30	Suburban	Cohabiting	Secondary School	17	30 - 34	No	Pos	Pos	Pos	Neg	Neg	Neg	Pos	Not performed
19	Urban	Single	Higher education	16	15-19	No	Neg	Neg	Neg	Neg	Neg	Neg	Neg	Not performed
24	Suburban	Single	Higher education	21	20 - 24	No	Neg	Neg	Neg	Neg	Neg	Neg	Neg	Not performed
37	Suburban	Cohabiting	Secondary School	18	35 -39	No	Neg	Neg	Neg	Neg	Neg	Neg	Neg	Not performed
20	Suburban	Single	Higher education	16	20 - 24	No	Neg	Neg	Neg	Neg	Neg	Neg	Neg	Not performed
37	Rural	Cohabiting	Secondary School	16	35 -39	No	Pos	Pos	Pos	Neg	Neg	Neg	Pos	Not performed
55	Suburban	Cohabiting	Secondary School	20	> = 50	No	Neg	Neg	Neg	Neg	Neg	Neg	Neg	Not performed
18	Urban	Single	Secondary School	13	15-19	No	Neg	Neg	Neg	Neg	Neg	Neg	Neg	Not performed
22	Suburban	Single	Higher education	17	20 - 24	No	Neg	Neg	Neg	Neg	Neg	Neg	Neg	Not performed
20	Rural	Single	Secondary School	16	20 - 24	No	Neg	Neg	Neg	Neg	Neg	Neg	Neg	Not performed
46	Rural	Widow	Secondary School	18	45 - 49	No	Neg	Neg	Neg	Neg	Neg	Neg	Neg	Not performed
19	Rural	Single	Primary School	16	15-19	No	Neg	Neg	Neg	Neg	Neg	Neg	Neg	Not performed
23	Urban	Cohabiting	Secondary School	17	20 - 24	No	Neg	Neg	Neg	Neg	Neg	Neg	Neg	Not performed
53	Suburban	Married	Secondary School	22	> = 50	No	Neg	Neg	Neg	Neg	Neg	Neg	Neg	Not performed
40	Suburban	Divorced/Separeted	Higher education	19	40 - 44	No	Neg	Neg	Neg	Neg	Neg	Neg	Neg	Not performed
44	Suburban	Cohabiting	Primary School	21	40 - 44	No	Neg	Neg	Neg	Neg	Neg	Neg	Neg	Not performed
37	Suburban	Married	Higher education	20	35 -39	No	Neg	Neg	Neg	Neg	Neg	Neg	Neg	Not performed
20	Suburban	Single	Secondary School	15	20 - 24	No	Neg	Neg	Neg	Neg	Neg	Neg	Neg	Not performed
42	Suburban	Widow	Higher education	18	40 - 44	No	Pos	Pos	Pos	Neg	Neg	Neg	Pos	Not performed
30	Urban	Single	Higher education	20	30 - 34	No	Neg	Neg	Neg	Neg	Pos	Pos	Neg	No HIV RNA detected
20	Urban	Single	Secondary School	18	20 - 24	No	Neg	Neg	Neg	Neg	Neg	Neg	Neg	Not performed
29	Suburban	Cohabiting	Higher education	23	25 - 29	No	Neg	Neg	Neg	Neg	Neg	Neg	Neg	Not performed
35	Urban	Married	Secondary School	17	35 -39	No	Pos	Pos	Pos	Neg	Neg	Neg	Pos	Not performed
24	Rural	Cohabiting	Higher education	18	20 - 24	No	Neg	Neg	Neg	Neg	Neg	Neg	Neg	Not performed
46	Suburban	Cohabiting	Primary School	17	45 - 49	No	Neg	Neg	Neg	Neg	Neg	Neg	Neg	Not performed
41	Suburban	Married	Primary School	20	40 - 44	No	Neg	Neg	Neg	Neg	Neg	Neg	Neg	Not performed
34	Rural	Divorced/Separeted	Secondary School	19	30 - 34	No	Neg	Neg	Neg	Neg	Neg	Neg	Neg	Not performed
21	Suburban	Single	Higher education	20	20 - 24	No	Neg	Neg	Neg	Neg	Neg	Neg	Neg	Not performed
26	Urban	Single	Higher education	17	25 - 29	No	Neg	Neg	Neg	Neg	Neg	Neg	Neg	Not performed
30	Rural	Married	Secondary School	15	30 - 34	No	Neg	Neg	Neg	Neg	Neg	Neg	Neg	Not performed
28	Rural	Cohabiting	Higher education	15	25 - 29	No	Pos	Pos	Pos	Neg	Neg	Neg	Pos	Not performed
43	Rural	Single	Primary School	14	40 - 44	No	Neg	Neg	Neg	Neg	Neg	Neg	Neg	Not performed
41	Suburban	Married	Higher education	26	40 - 44	No	Neg	Neg	Neg	Neg	Neg	Neg	Neg	Not performed
21	Suburban	Married	Secondary School	17	20 - 24	No	Neg	Neg	Neg	Neg	Neg	Neg	Neg	Not performed
40	Rural	Married	Secondary School	14	40 - 44	No	Neg	Neg	Neg	Neg	Neg	Neg	Neg	Not performed
22	Suburban	Single	Secondary School	17	20 - 24	No	Pos	Pos	Pos	Neg	Neg	Neg	Pos	Not performed
39	Urban	Cohabiting	Primary School	14	35 -39	No	Pos	Pos	Pos	Neg	Neg	Neg	Pos	Not performed
18	Rural	Single	Secondary School	17	15-19	No	Neg	Neg	Neg	Neg	Neg	Neg	Neg	Not performed
35	Suburban	Divorced/Separeted	Higher education	18	35 -39	No	Pos	Pos	Pos	Neg	Neg	Neg	Pos	Not performed
34	Suburban	Cohabiting	Secondary School	14	35 -39	No	Neg	Neg	Neg	Neg	Neg	Neg	Neg	Not performed
33	Suburban	Single	Higher education	16	30 - 34	No	Neg	Neg	Neg	Neg	Neg	Neg	Neg	Not performed
20	Suburban	Single	Higher education	15	20 - 24	No	Neg	Neg	Neg	Neg	Neg	Neg	Neg	Not performed
26	Suburban	Cohabiting	Higher education	13	25 - 29	No	Neg	Neg	Neg	Neg	Neg	Neg	Neg	Not performed
27	Suburban	Cohabiting	Secondary School	16	25 - 29	No	Neg	Neg	Neg	Neg	Neg	Neg	Neg	Not performed
21	Suburban	Single	Secondary School	19	20 - 24	No	Neg	Neg	Neg	Neg	Neg	Neg	Neg	Not performed
29	Rural	Widow	Primary School	15	25 - 29	No	Neg	Neg	Neg	Neg	Neg	Neg	Neg	Not performed
25	Suburban	Cohabiting	Secondary School	16	25 - 29	No	Neg	Neg	Neg	Neg	Neg	Neg	Neg	Not performed
24	Suburban	Single	Primary School	17	20 - 24	No	Neg	Neg	Neg	Neg	Neg	Neg	Neg	Not performed
38	Rural	Single	Primary School	17	35 -39	No	Pos	Pos	Pos	Neg	Neg	Neg	Pos	Not performed
21	Rural	Cohabiting	Primary School	15	20 - 24	No	Neg	Neg	Neg	Neg	Neg	Neg	Neg	Not performed
20	Rural	Single	Secondary School	17	20 - 24	No	Pos	Pos	Pos	Neg	Neg	Neg	Pos	Not performed
20	Rural	Single	Secondary School	14	20 - 24	No	Neg	Neg	Neg	Neg	Neg	Neg	Neg	Not performed
22	Rural	Single	Secondary School	15	20 - 24	No	Neg	Neg	Neg	Neg	Neg	Neg	Neg	Not performed
21	Rural	Single	Secondary School	17	20 - 24	No	Pos	Pos	Pos	Neg	Neg	Neg	Pos	Not performed
25	Rural	Married	Secondary School	15	25 - 29	No	Neg	Neg	Neg	Neg	Neg	Neg	Neg	Not performed
19	Rural	Single	Secondary School	16	15-19	No	Neg	Neg	Neg	Neg	Neg	Neg	Neg	Not performed
45	Rural	Cohabiting	Secondary School	15	45 - 49	No	Neg	Neg	Neg	Neg	Neg	Neg	Neg	Not performed
27	Suburban	Married	Secondary School	17	25 - 29	No	Neg	Neg	Neg	Neg	Neg	Neg	Neg	Not performed
37	Rural	Cohabiting	Primary School	17	35 -39	No	Neg	Neg	Neg	Neg	Neg	Neg	Neg	Not performed
18	Rural	Cohabiting	Secondary School	15	15-19	No	Neg	Neg	Neg	Neg	Neg	Neg	Neg	Not performed
18	Rural	Cohabiting	Secondary School	16	15-19	No	Neg	Neg	Neg	Neg	Neg	Neg	Neg	Not performed
21	Rural	Single	Secondary School	15	20 - 24	No	Neg	Neg	Neg	Neg	Neg	Neg	Neg	Not performed
21	Rural	Single	Secondary School	16	20 - 24	No	Neg	Neg	Neg	Neg	Neg	Neg	Neg	Not performed
24	Rural	Single	Secondary School	16	20 - 24	No	Neg	Neg	Neg	Neg	Neg	Neg	Neg	Not performed
21	Rural	Single	Secondary School	16	20 - 24	No	Neg	Neg	Neg	Neg	Neg	Neg	Neg	Not performed
32	Suburban	Cohabiting	Secondary School	15	30 - 34	No	Neg	Neg	Neg	Neg	Neg	Neg	Neg	Not performed
23	Rural	Single	Secondary School	13	20 - 24	No	Pos	Pos	Pos	Neg	Neg	Neg	Pos	Not performed
27	Rural	Cohabiting	Secondary School	15	25 - 29	No	Pos	Pos	Pos	Neg	Neg	Neg	Pos	Not performed
32	Suburban	Cohabiting	Primary School	17	30 - 34	No	Pos	Pos	Pos	Neg	Neg	Neg	Pos	Not performed
24	Rural	Cohabiting	Secondary School	17	20 - 24	No	Neg	Neg	Neg	Neg	Neg	Neg	Neg	Not performed
30	Rural	Single	Secondary School	16	30 - 34	No	Neg	Neg	Neg	Neg	Neg	Neg	Neg	Not performed
37	Suburban	Cohabiting	Primary School	16	35 -39	No	Pos	Pos	Pos	Neg	Neg	Neg	Pos	Not performed
36	Rural	Married	None	13	35 -39	No	Pos	Pos	Pos	Neg	Neg	Neg	Pos	Not performed
38	Rural	Cohabiting	Secondary School	14	35 -39	No	Pos	Pos	Pos	Neg	Neg	Neg	Pos	Not performed
45	Rural	Cohabiting	Secondary School	16	45 - 49	No	Pos	Pos	Pos	Neg	Neg	Neg	Pos	Not performed
46	Rural	Married	Primary School	18	45 - 49	No	Neg	Neg	Neg	Neg	Neg	Neg	Neg	Not performed
28	Rural	Married	Primary School	15	25 - 29	No	Pos	Pos	Pos	Neg	Neg	Neg	Pos	Not performed
19	Rural	Single	Secondary School	15	15-19	No	Neg	Neg	Neg	Neg	Neg	Neg	Neg	Not performed
25	Rural	Single	Secondary School	17	25 - 29	No	Neg	Neg	Neg	Neg	Neg	Neg	Neg	Not performed
18	Rural	Single	Secondary School	15	15-19	No	Neg	Neg	Neg	Neg	Neg	Neg	Neg	Not performed
27	Rural	Single	Secondary School	17	25 - 29	No	Pos	Pos	Pos	Neg	Neg	Neg	Pos	Not performed
21	Rural	Single	Secondary School	17	20 - 24	No	Neg	Neg	Neg	Neg	Neg	Neg	Neg	Not performed
20	Rural	Single	Higher education	14	20 - 24	No	Neg	Neg	Neg	Neg	Neg	Neg	Neg	Not performed
31	Rural	Married	Primary School	15	30 - 34	No	Pos	Pos	Pos	Neg	Neg	Neg	Pos	Not performed
22	Suburban	Single	Secondary School	15	20 - 24	No	Neg	Neg	Neg	Neg	Neg	Neg	Neg	Not performed
25	Suburban	Married	Secondary School	20	25 - 29	No	Pos	Pos	Pos	Neg	Neg	Neg	Pos	Not performed
49	Rural	Widow	None	16	45 - 49	No	Pos	Pos	Pos	Neg	Neg	Neg	Pos	Not performed
18	Rural	Single	Primary School	14	15-19	No	Neg	Neg	Neg	Neg	Neg	Neg	Neg	Not performed
47	Rural	Cohabiting	Primary School	15	45 - 49	No	Pos	Pos	Pos	Neg	Pos	Pos	Pos	HIV RNA detected	79 copies/ml
20	Rural	Single	Secondary School	17	20 - 24	No	Pos	Pos	Pos	Neg	Neg	Neg	Pos	Not performed
22	Rural	Single	Secondary School	17	20 - 24	No	Neg	Neg	Neg	Neg	Neg	Neg	Neg	Not performed
24	Suburban	Cohabiting	Primary School	15	20 - 24	Yes	Neg	Neg	Neg	Neg	Neg	Neg	Neg	Not performed
23	Rural	Single	Secondary School	16	20 - 24	No	Neg	Neg	Neg	Neg	Neg	Neg	Neg	Not performed
18	Suburban	Single	Secondary School	15	15-19	No	Pos	Pos	Pos	Neg	Neg	Neg	Pos	Not performed
33	Rural	Cohabiting	Secondary School	13	30 - 34	No	Pos	Pos	Pos	Neg	Neg	Neg	Pos	Not performed
25	Suburban	Cohabiting	Primary School	15	25 - 29	No	Pos	Pos	Pos	Neg	Neg	Neg	Pos	Not performed
29	Rural	Single	Primary School	19	25 - 29	No	Pos	Pos	Pos	Neg	Neg	Neg	Pos	Not performed
29	Rural	Cohabiting	Secondary School	18	25 - 29	No	Pos	Pos	Pos	Neg	Neg	Neg	Pos	Not performed
31	Rural	Single	Secondary School	18	30 - 34	No	Neg	Neg	Neg	Neg	Neg	Neg	Neg	Not performed
50	Rural	Married	Primary School	20	45 - 49	No	Neg	Neg	Neg	Neg	Neg	Neg	Neg	Not performed
28	Rural	Cohabiting	Higher education	18	25 - 29	No	Neg	Neg	Neg	Neg	Neg	Neg	Neg	Not performed
35	Rural	Cohabiting	Primary School	15	35 -39	No	Pos	Pos	Pos	Neg	Neg	Neg	Pos	Not performed
28	Rural	Cohabiting	Primary School	15	25 - 29	No	Pos	Pos	Pos	Neg	Neg	Neg	Pos	Not performed
21	Rural	Cohabiting	Primary School	14	20 - 24	No	Neg	Neg	Neg	Neg	Neg	Neg	Neg	Not performed
19	Rural	Single	Secondary School	16	15-19	No	Neg	Neg	Neg	Neg	Neg	Neg	Neg	Not performed
31	Rural	Married	Primary School	17	30 - 34	No	Neg	Neg	Neg	Neg	Neg	Neg	Neg	Not performed
29	Suburban	Cohabiting	Primary School	17	25 - 29	No	Pos	Pos	Pos	Neg	Neg	Neg	Pos	Not performed
19	Suburban	Single	Secondary School	16	15-19	No	Neg	Neg	Neg	Neg	Neg	Neg	Neg	Not performed
33	Suburban	Single	Primary School	16	30 - 34	No	Neg	Neg	Neg	Neg	Neg	Neg	Neg	Not performed
22	Rural	Cohabiting	Secondary School	17	20 - 24	No	Pos	Pos	Pos	Neg	Neg	Neg	Pos	Not performed
40	Rural	Divorced/Separeted	Primary School	18	40 - 44	No	Pos	Pos	Pos	Neg	Neg	Neg	Pos	Not performed
21	Suburban	Single	Secondary School	17	20 - 24	No	Pos	Pos	Pos	Neg	Neg	Neg	Pos	Not performed
22	Rural	Single	Secondary School	19	20 - 24	No	Neg	Neg	Neg	Neg	Neg	Neg	Neg	Not performed
33	Rural	Single	Primary School	18	30 - 34	No	Neg	Neg	Neg	Neg	Neg	Neg	Neg	Not performed
28	Rural	Single	Primary School	14	25 - 29	No	Neg	Neg	Neg	Neg	Neg	Neg	Neg	Not performed
41	Rural	Married	None	17	40 - 44	No	Neg	Neg	Neg	Neg	Neg	Neg	Neg	Not performed
50	Suburban	Single	None	14	> = 50	No	Neg	Neg	Neg	Neg	Neg	Neg	Neg	Not performed
17	Rural	Single	None	16	15-19	No	Neg	Neg	Neg	Neg	Neg	Neg	Neg	Not performed
48	Suburban	Married	None	14	45 - 49	No	Pos	Pos	Pos	Neg	Neg	Neg	Pos	Not performed
24	Rural	Single	Higher education	18	20 - 24	No	Neg	Neg	Neg	Neg	Neg	Neg	Neg	Not performed
27	Rural	Cohabiting	Secondary School	19	25 - 29	No	Neg	Neg	Neg	Neg	Neg	Neg	Neg	Not performed
21	Rural	Cohabiting	Primary School	14	20 - 24	No	Pos	Pos	Pos	Neg	Neg	Neg	Pos	Not performed
33	Rural	Single	Primary School	18	30 - 34	No	Neg	Neg	Neg	Neg	Neg	Neg	Neg	Not performed
18	Rural	Single	Secondary School	16	15-19	No	Neg	Neg	Neg	Neg	Neg	Neg	Neg	Not performed
31	Others	Cohabiting	None	12	30 - 34	No	Pos	Pos	Pos	Neg	Neg	Neg	Pos	Not performed
18	Rural	Single	Secondary School	16	15-19	No	Neg	Neg	Neg	Neg	Neg	Neg	Neg	Not performed
26	Rural	Cohabiting	Secondary School	17	25 - 29	No	Neg	Neg	Neg	Neg	Neg	Neg	Neg	Not performed
18	Rural	Single	Secondary School	17	15-19	No	Neg	Neg	Neg	Neg	Neg	Neg	Neg	Not performed
26	Suburban	Cohabiting	Secondary School	15	25 - 29	No	Neg	Neg	Neg	Neg	Neg	Neg	Neg	Not performed
24	Rural	Single	Secondary School	15	20 - 24	No	Neg	Neg	Neg	Neg	Neg	Neg	Neg	Not performed
35	Rural	Cohabiting	Secondary School	15	35 -39	No	Neg	Neg	Neg	Neg	Neg	Neg	Neg	Not performed
19	Rural	Cohabiting	Higher education	15	15-19	No	Neg	Neg	Neg	Neg	Neg	Neg	Neg	Not performed
18	Rural	Single	Secondary School	17	15-19	No	Neg	Neg	Neg	Neg	Neg	Neg	Neg	Not performed
18	Rural	Single	Secondary School	15	15-19	No	Neg	Neg	Neg	Neg	Neg	Neg	Neg	Not performed
19	Rural	Single	Secondary School	17	15-19	No	Neg	Neg	Neg	Neg	Neg	Neg	Neg	Not performed
